# Supplementary material for: Diff isomiRs: Large-scale detection of differential isomiRs for understanding non-coding regulated stress omics in plants
Source: Sci Rep. 2019 Feb 5;9:1406. doi: 10.1038/s41598-019-38932-w (PMC6363768; doi:10.1038/s41598-019-38932-w)
Supplement: Supplementary file 1 — Supplementary Table 1 [file 41598_2019_38932_MOESM1_ESM.xlsx]

## Sheet: Supplementary Table 1
Supplementary Table 1: Datasets implemented by Diff isomiRs.
Run	Project	Species	Charactoristics	Tissue	Condition
SRR029634	SRP001383	Arabidopsis thaliana	Col0 wildtype	root	control
SRR029635	SRP001383	Arabidopsis thaliana	Col0 wildtype	root	submergence
SRR032112	SRP001557	Arabidopsis thaliana	Col0 wildtype	root	phosphate starvation
SRR032113	SRP001557	Arabidopsis thaliana	Col0 wildtype	root	control
SRR032114	SRP001557	Arabidopsis thaliana	Col0 wildtype	shoot	phosphate starvation
SRR032115	SRP001557	Arabidopsis thaliana	Col0 wildtype	shoot	control
SRR089615	SRP005126	Arabidopsis thaliana	Col gl1 RD29:LUC	shoot	control
SRR089616	SRP005126	Arabidopsis thaliana	Col gl1 RD29:LUC	shoot	drought
SRR089617	SRP005126	Arabidopsis thaliana	Col gl1 RD29:LUC	shoot	cold
SRR089618	SRP005126	Arabidopsis thaliana	Col gl1 RD29:LUC	shoot	salt
SRR390740	SRP009866	Arabidopsis thaliana	Col0 wildtype+Col0 aos	seedling	MeJA
SRR390741	SRP009866	Arabidopsis thaliana	Col0 wildtype+Col0 aos	seedling	control
SRR445735	SRP011549	Arabidopsis thaliana	Col0 wildtype	leaf	control
SRR445736	SRP011549	Arabidopsis thaliana	Col0 wildtype	root	control
SRR445737	SRP011549	Arabidopsis thaliana	Col0 wildtype	leaf	osmotic
SRR445738	SRP011549	Arabidopsis thaliana	Col0 wildtype	root	osmotic
SRR764863	SRP018840	Arabidopsis thaliana	Col0 rdr2	flower	control
SRR764864	SRP018840	Arabidopsis thaliana	Col0 rdr2	flower	submergence
SRR764865	SRP018840	Arabidopsis thaliana	Col0 rdr2	flower	salt+submergence
SRR764866	SRP018840	Arabidopsis thaliana	Col0 rdr2	flower	salt
SRR764867	SRP018840	Arabidopsis thaliana	Col0 rdr2	flower	salt
SRR764868	SRP018840	Arabidopsis thaliana	Col0 rdr2	flower	cold
SRR764869	SRP018840	Arabidopsis thaliana	Col0 rdr2	flower	drought
SRR764870	SRP018840	Arabidopsis thaliana	Col0 wildtype	flower	control
SRR764871	SRP018840	Arabidopsis thaliana	Col0 wildtype	flower	submergence
SRR764872	SRP018840	Arabidopsis thaliana	Col0 rdr2	seedling	control
SRR764873	SRP018840	Arabidopsis thaliana	Col0 rdr2	seedling	salt
SRR764874	SRP018840	Arabidopsis thaliana	Col0 rdr2	seedling	submergence
SRR764875	SRP018840	Arabidopsis thaliana	Col0 rdr2	seedling	salt+submergence
SRR2391658	SRP063657	Arabidopsis thaliana	Col0 wildtype	whole plant	control
SRR2391659	SRP063657	Arabidopsis thaliana	Col0 wildtype	whole plant	control
SRR2391660	SRP063657	Arabidopsis thaliana	Col0 wildtype	whole plant	drought
SRR2391661	SRP063657	Arabidopsis thaliana	Col0 wildtype	whole plant	drought
SRR2391662	SRP063657	Arabidopsis thaliana	Col0 rdr1/2/6	whole plant	control
SRR2391663	SRP063657	Arabidopsis thaliana	Col0 rdr1/2/6	whole plant	control
SRR2391664	SRP063657	Arabidopsis thaliana	Col0 rdr1/2/6	whole plant	drought
SRR2391665	SRP063657	Arabidopsis thaliana	Col0 rdr1/2/6	whole plant	drought
SRR3178439	SRP070554	Arabidopsis thaliana	Col0 wildtype	seedling	control
SRR3178440	SRP070554	Arabidopsis thaliana	Col0 wildtype	seedling	salt
SRR3178441	SRP070554	Arabidopsis thaliana	Col0 ago3-2 PAGO3-FM-AGO3	seedling	control
SRR3178442	SRP070554	Arabidopsis thaliana	Col0 ago3-2 PAGO3-FM-AGO3	seedling	salt
SRR3178443	SRP070554	Arabidopsis thaliana	Col0 ago3-2 PAGO3-FM-AGO3	seedling	salt
SRR3178444	SRP070554	Arabidopsis thaliana	Col0 ago2-1 PAGO2-HF-AGO2	seedling	control
SRR3178445	SRP070554	Arabidopsis thaliana	Col0 ago2-1 PAGO2-HF-AGO2	seedling	salt
SRR522511	SRP014436	Brachypodium distachyon	Bd21	leaf	control
SRR522512	SRP014436	Brachypodium distachyon	Bd21	leaf	control
SRR522513	SRP014436	Brachypodium distachyon	Bd21	leaf	drought
SRR522514	SRP014436	Brachypodium distachyon	Bd21	leaf	drought
SRR522515	SRP014436	Brachypodium distachyon	Bd21	leaf	control
SRR522516	SRP014436	Brachypodium distachyon	Bd21	leaf	control
SRR522517	SRP014436	Brachypodium distachyon	Bd21	leaf	drought
SRR522518	SRP014436	Brachypodium distachyon	Bd21	leaf	drought
SRR1033811	SRP033203	Brachypodium distachyon	Bd21	shoot	salt
SRR1033812	SRP033203	Brachypodium distachyon	Bd21	shoot	heat
SRR1033813	SRP033203	Brachypodium distachyon	Bd21	shoot	submergence
SRR1033814	SRP033203	Brachypodium distachyon	Bd21	shoot	control
SRR1033815	SRP033203	Brachypodium distachyon	Bd21	shoot	phosphate starvation
SRR1174000	SRP038703	Brachypodium distachyon	Bd21	leaf	control
SRR1174001	SRP038703	Brachypodium distachyon	Bd21	leaf	salt
SRR1174002	SRP038703	Brachypodium distachyon	Bd21	leaf	cold
SRR1174003	SRP038703	Brachypodium distachyon	Bd21	leaf	cold
SRR1174004	SRP038703	Brachypodium distachyon	Bd21	leaf	heat
SRR1174005	SRP038703	Brachypodium distachyon	Bd21	leaf	heat
SRR1174006	SRP038703	Brachypodium distachyon	Bd21	leaf	heat
SRR1174007	SRP038703	Brachypodium distachyon	Bd21	leaf	heat
SRR3114501	SRP068806	Brachypodium distachyon	Bd21	seedling	H2O2
SRR3114502	SRP068806	Brachypodium distachyon	Bd21	seedling	control
SRR1485258	SRP043646	Brassica rapa	R-o-18	leaf	control
SRR1485259	SRP043646	Brassica rapa	R-o-18	leaf	control
SRR1485260	SRP043646	Brassica rapa	R-o-18	leaf	heat
SRR1485261	SRP043646	Brassica rapa	R-o-18	leaf	heat
SRR1485262	SRP043646	Brassica rapa	R-o-18	inflourescence	control
SRR1485263	SRP043646	Brassica rapa	R-o-18	inflourescence	control
SRR1485264	SRP043646	Brassica rapa	R-o-18	inflourescence	heat
SRR1485265	SRP043646	Brassica rapa	R-o-18	inflourescence	heat
SRR1485266	SRP043646	Brassica rapa	R-o-18	pollen	control
SRR1485267	SRP043646	Brassica rapa	R-o-18	pollen	control
SRR1485268	SRP043646	Brassica rapa	R-o-18	pollen	heat
SRR1485269	SRP043646	Brassica rapa	R-o-18	pollen	heat
SRR1485270	SRP043646	Brassica rapa	R-o-18	ovules	control
SRR1485271	SRP043646	Brassica rapa	R-o-18	ovules	control
SRR1485272	SRP043646	Brassica rapa	R-o-18	ovules	heat
SRR1485273	SRP043646	Brassica rapa	R-o-18	ovules	heat
SRR1485274	SRP043646	Brassica rapa	R-o-18	ovules	control
SRR1485275	SRP043646	Brassica rapa	R-o-18	ovules	control
SRR1485276	SRP043646	Brassica rapa	R-o-18	ovules	heat
SRR1485277	SRP043646	Brassica rapa	R-o-18	ovules	heat
SRR1485278	SRP043646	Brassica rapa	R-o-18	embryo	control
SRR1485279	SRP043646	Brassica rapa	R-o-18	embryo	control
SRR1485280	SRP043646	Brassica rapa	R-o-18	embryo	heat
SRR1485281	SRP043646	Brassica rapa	R-o-18	embryo	heat
SRR1485282	SRP043646	Brassica rapa	R-o-18	endosperm	control
SRR1485283	SRP043646	Brassica rapa	R-o-18	endosperm	control
SRR1485284	SRP043646	Brassica rapa	R-o-18	endosperm	heat
SRR1485285	SRP043646	Brassica rapa	R-o-18	endosperm	heat
SRR1485286	SRP043646	Brassica rapa	R-o-18	progeny	control
SRR1485287	SRP043646	Brassica rapa	R-o-18	progeny	control
SRR1485288	SRP043646	Brassica rapa	R-o-18	progeny	heat
SRR1485289	SRP043646	Brassica rapa	R-o-18	progeny	heat
SRR331864	SRP007848	Glycine max	not mentioned	not mentioned	control
SRR331894	SRP007848	Glycine max	not mentioned	not mentioned	salt
SRR331895	SRP007848	Glycine max	not mentioned	not mentioned	alkalinity
SRR331896	SRP007848	Glycine max	not mentioned	not mentioned	drought
SRR835758	SRP021551	Glycine max	116	root	nitrogen starvation
SRR835759	SRP021551	Glycine max	116	root	control
SRR835760	SRP021551	Glycine max	116	root	nitrogen starvation
SRR835761	SRP021551	Glycine max	116	root	control
SRR835762	SRP021551	Glycine max	84	root	nitrogen starvation
SRR835763	SRP021551	Glycine max	84	root	control
SRR835764	SRP021551	Glycine max	84	root	nitrogen starvation
SRR835765	SRP021551	Glycine max	84	root	control
SRR835766	SRP021551	Glycine max	116	shoot	nitrogen starvation
SRR835767	SRP021551	Glycine max	116	shoot	control
SRR835768	SRP021551	Glycine max	116	shoot	nitrogen starvation
SRR835769	SRP021551	Glycine max	84	shoot	nitrogen starvation
SRR835770	SRP021551	Glycine max	116	shoot	control
SRR835771	SRP021551	Glycine max	84	shoot	control
SRR835772	SRP021551	Glycine max	84	shoot	nitrogen starvation
SRR835773	SRP021551	Glycine max	84	shoot	control
SRR1451612	SRP043543	Glycine max	IA3023	leaf	control
SRR1451613	SRP043543	Glycine max	IA3023	leaf	control
SRR1451614	SRP043543	Glycine max	IA3023	leaf	control
SRR1451615	SRP043543	Glycine max	LD003309	leaf	control
SRR1451616	SRP043543	Glycine max	LD003309	leaf	control
SRR1451617	SRP043543	Glycine max	LD003309	leaf	control
SRR1451618	SRP043543	Glycine max	IA3023	leaf	drought
SRR1451619	SRP043543	Glycine max	IA3023	leaf	drought
SRR1451620	SRP043543	Glycine max	IA3023	leaf	drought
SRR1451621	SRP043543	Glycine max	LD003309	leaf	drought
SRR1451622	SRP043543	Glycine max	LD003309	leaf	drought
SRR1451623	SRP043543	Glycine max	LD003309	leaf	drought
SRR1451624	SRP043543	Glycine max	William 82	leaf	control
SRR1451625	SRP043543	Glycine max	William 82	leaf	control
SRR1451626	SRP043543	Glycine max	William 82	leaf	Chitin
SRR1451627	SRP043543	Glycine max	William 82	leaf	Chitin
SRR1451628	SRP043543	Glycine max	Dassel	leaf	control
SRR1451629	SRP043543	Glycine max	Dassel	leaf	control
SRR1451630	SRP043543	Glycine max	Dassel	leaf	Chitin
SRR1451631	SRP043543	Glycine max	Dassel	leaf	Chitin
SRR1451632	SRP043543	Glycine max	Victon	leaf	control
SRR1451633	SRP043543	Glycine max	Victon	leaf	control
SRR1451634	SRP043543	Glycine max	Victon	leaf	Chitin
SRR1451635	SRP043543	Glycine max	Victon	leaf	Chitin
SRR1451636	SRP043543	Glycine max	Williams 82	leaf	control
SRR1451637	SRP043543	Glycine max	Williams 82	leaf	control
SRR1451638	SRP043543	Glycine max	Williams 82	leaf	flagellin
SRR1451639	SRP043543	Glycine max	Williams 82	leaf	flagellin
SRR1451640	SRP043543	Glycine max	Dassel	leaf	control
SRR1451641	SRP043543	Glycine max	Dassel	leaf	control
SRR1451642	SRP043543	Glycine max	Dassel	leaf	flagellin
SRR1451643	SRP043543	Glycine max	Dassel	leaf	flagellin
SRR1451644	SRP043543	Glycine max	Victon	leaf	control
SRR1451645	SRP043543	Glycine max	Victon	leaf	control
SRR1451646	SRP043543	Glycine max	Victon	leaf	flagellin
SRR1451647	SRP043543	Glycine max	Victon	leaf	flagellin
SRR2481851	SRP063033	Hordeum vulgare	Morex	whole plant	control
SRR2481852	SRP063033	Hordeum vulgare	Morex	whole plant	salt
SRR2481853	SRP063033	Hordeum vulgare	Morex	whole plant	control
SRR2481854	SRP063033	Hordeum vulgare	Morex	whole plant	salt
SRR2481855	SRP063033	Hordeum vulgare	Morex	whole plant	control
SRR2481856	SRP063033	Hordeum vulgare	Morex	whole plant	salt
SRR1027040	SRP032783	Manihot esculenta	SC124	leaf+root	control
SRR1027041	SRP032783	Manihot esculenta	SC124	leaf+root	cold
SRR1027042	SRP032783	Manihot esculenta	SC124	leaf+root	cold
SRR1027043	SRP032783	Manihot esculenta	SC124	leaf+root	cold
SRR943034	SRP028249	Medicago truncatula	not mentioned	root	control
SRR943035	SRP028249	Medicago truncatula	not mentioned	root	control
SRR943036	SRP028249	Medicago truncatula	not mentioned	root	salt
SRR943044	SRP028249	Medicago truncatula	not mentioned	root	control
SRR943045	SRP028249	Medicago truncatula	not mentioned	root	salt
SRR943047	SRP028249	Medicago truncatula	not mentioned	root	control
SRR943048	SRP028249	Medicago truncatula	not mentioned	root	salt
SRR943049	SRP028249	Medicago truncatula	not mentioned	root	myc-lco
SRR943050	SRP028249	Medicago truncatula	not mentioned	root	myc-lco
SRR943051	SRP028249	Medicago truncatula	not mentioned	root	myc-lco
SRR943052	SRP028249	Medicago truncatula	not mentioned	root	nod
SRR943053	SRP028249	Medicago truncatula	not mentioned	root	nod
SRR943054	SRP028249	Medicago truncatula	not mentioned	root	nod
SRR943055	SRP028249	Medicago truncatula	not mentioned	root	control
SRR943056	SRP028249	Medicago truncatula	not mentioned	root	control
SRR943057	SRP028249	Medicago truncatula	not mentioned	root	control
SRR062265	SRP003156	Oryza sativa	indica 93-11	seedling	control
SRR062266	SRP003156	Oryza sativa	indica 93-11	seedling	H2O2
SRR089619	SRP005127	Oryza sativa	Japonica	inflorescence	control
SRR089620	SRP005127	Oryza sativa	Japonica	inflorescence	drought
SRR089621	SRP005127	Oryza sativa	Japonica	inflorescence	cold
SRR089622	SRP005127	Oryza sativa	Japonica	inflorescence	salt
SRR1036340	SRP028766	Oryza sativa	Nipponbare	root	phosphate starvation
SRR1036341	SRP028766	Oryza sativa	Nipponbare	spike	phosphate starvation
SRR1036342	SRP028766	Oryza sativa	Nipponbare	root	phosphate starvation
SRR1036343	SRP028766	Oryza sativa	Nipponbare	spike	phosphate starvation
SRR1036344	SRP028766	Oryza sativa	Nipponbare	root	phosphate starvation
SRR1036345	SRP028766	Oryza sativa	Nipponbare	spike	phosphate starvation
SRR1036346	SRP028766	Oryza sativa	Nipponbare	root	control
SRR1036347	SRP028766	Oryza sativa	Nipponbare	spike	control
SRR1036348	SRP028766	Oryza sativa	Nipponbare	root	control
SRR1036349	SRP028766	Oryza sativa	Nipponbare	spike	control
SRR1036350	SRP028766	Oryza sativa	Nipponbare	root	control
SRR1036351	SRP028766	Oryza sativa	Nipponbare	spike	control
SRR1061612	SRP034747	Oryza sativa	Shatabdi Heat Susceptible	Panicle	control
SRR1061613	SRP034747	Oryza sativa	Shatabdi Heat Susceptible	Panicle	heat
SRR1061614	SRP034747	Oryza sativa	Lalat Heat Susceptible	Panicle	control
SRR1061615	SRP034747	Oryza sativa	Lalat Heat Susceptible	Panicle	heat
SRR1061616	SRP034747	Oryza sativa	BPT-5206 Heat Susceptible	Panicle	control
SRR1061617	SRP034747	Oryza sativa	BPT-5206 Heat Susceptible	Panicle	heat
SRR1061618	SRP034747	Oryza sativa	Nagina-22 Heat Tolerant	Flag Leaf	control
SRR1061619	SRP034747	Oryza sativa	Nagina-22 Heat Tolerant	Flag Leaf	heat
SRR1061620	SRP034747	Oryza sativa	Lalat Heat Susceptible	Flag Leaf	control
SRR1061621	SRP034747	Oryza sativa	Lalat Heat Susceptible	Flag Leaf	heat
SRR1061622	SRP034747	Oryza sativa	BPT-5206 Heat Susceptible	Flag Leaf	control
SRR1061623	SRP034747	Oryza sativa	BPT-5206 Heat Susceptible	Flag Leaf	heat
SRR1061624	SRP034747	Oryza sativa	Nagina-22 Heat Tolerant	Panicle	control
SRR1061625	SRP034747	Oryza sativa	Nagina-22 Heat Tolerant	Panicle	heat
SRR2097778	SRP060717	Oryza sativa	Vandana	leaf	drought
SRR2097779	SRP060717	Oryza sativa	Vandana	leaf	control
SRR2098557	SRP060717	Oryza sativa	Vandana	stem	control
SRR2098560	SRP060717	Oryza sativa	Vandana	stem	drought
SRR2098822	SRP060717	Oryza sativa	Aday Sel	leaf	control
SRR2098823	SRP060717	Oryza sativa	Aday Sel	leaf	drought
SRR2099428	SRP060717	Oryza sativa	Aday Sel	stem	control
SRR2099436	SRP060717	Oryza sativa	Aday Sel	stem	drought
SRR2099567	SRP060717	Oryza sativa	IR64	leaf	control
SRR2099568	SRP060717	Oryza sativa	IR64	leaf	drought
SRR2099745	SRP060717	Oryza sativa	IR64	stem	control
SRR2099746	SRP060717	Oryza sativa	IR64	stem	drought
SRR2857728	SRP065476	Oryza sativa	nipponbare	whole plant	control
SRR2857729	SRP065476	Oryza sativa	nipponbare	whole plant	drought
SRR2857730	SRP065476	Oryza sativa	nipponbare	whole plant	drought
SRR2857734	SRP065476	Oryza sativa	vandana drought tolerant	whole plant	control
SRR2857735	SRP065476	Oryza sativa	vandana drought tolerant	whole plant	drought
SRR2857736	SRP065476	Oryza sativa	vandana drought tolerant	whole plant	drought
PTR2	N/A	Populus trichocarpa	not mentioned	whole plant	control
PTR3	N/A	Populus trichocarpa	not mentioned	whole plant	mechanically treated
ERR1292961	ERP014347	Setaria italica	An04-4783	shoot	control
ERR1292962	ERP014347	Setaria italica	An04-4783	shoot	drought
SRR630983	SRP017531	Setaria italica	not mentioned	shoot	control
SRR631007	SRP017532	Setaria italica	not mentioned	shoot	control
SRR631008	SRP017533	Setaria italica	not mentioned	shoot	drought
SRR631010	SRP017534	Setaria italica	not mentioned	shoot	drought
ERR985504	ERP011644	Solanum lycopersicum	not mentioned	pollen	control
ERR985505	ERP011644	Solanum lycopersicum	not mentioned	pollen	control
ERR985506	ERP011644	Solanum lycopersicum	not mentioned	pollen	control
ERR985507	ERP011644	Solanum lycopersicum	not mentioned	pollen	control
ERR985508	ERP011644	Solanum lycopersicum	not mentioned	pollen	control
ERR985509	ERP011644	Solanum lycopersicum	not mentioned	pollen	control
ERR985510	ERP011644	Solanum lycopersicum	not mentioned	pollen	control
ERR985511	ERP011644	Solanum lycopersicum	not mentioned	pollen	control
ERR985512	ERP011644	Solanum lycopersicum	not mentioned	pollen	control
ERR985513	ERP011644	Solanum lycopersicum	not mentioned	pollen	heat
ERR985514	ERP011644	Solanum lycopersicum	not mentioned	pollen	heat
ERR985515	ERP011644	Solanum lycopersicum	not mentioned	pollen	heat
ERR985516	ERP011644	Solanum lycopersicum	not mentioned	pollen	heat
ERR985517	ERP011644	Solanum lycopersicum	not mentioned	pollen	heat
ERR985518	ERP011644	Solanum lycopersicum	not mentioned	pollen	heat
ERR985519	ERP011644	Solanum lycopersicum	not mentioned	pollen	heat
ERR985520	ERP011644	Solanum lycopersicum	not mentioned	pollen	heat
ERR985521	ERP011644	Solanum lycopersicum	not mentioned	pollen	heat
SRR1777738	SRP051797	Solanum lycopersicum	TA209	shoot	control
SRR1777751	SRP051797	Solanum lycopersicum	TA209	shoot	graft
SRR1777753	SRP051797	Solanum lycopersicum	TA209	fruit	control
SRR1777754	SRP051797	Solanum lycopersicum	TA209	fruit	graft
SRR643260	SRP017720	Solanum tuberosum	10908-06	stem	control
SRR643261	SRP017720	Solanum tuberosum	10908-06	stem	cold
ERR266127	ERP002522	Sorghum bicolor	drought susceptible	leaf	drought
ERR266128	ERP002522	Sorghum bicolor	drought tolerant	leaf	control
ERR266129	ERP002522	Sorghum bicolor	drought tolerant	leaf	drought
ERR266130	ERP002522	Sorghum bicolor	drought susceptible	leaf	control
SRR358899	SRP009100	Sorghum bicolor	Btx623	seedling	control
SRR358900	SRP009100	Sorghum bicolor	Btx623	seedling	drought
SRR358901	SRP009100	Sorghum bicolor	Btx623	seedling	cold
SRR358902	SRP009100	Sorghum bicolor	Btx623	seedling	salt
SRR101431	SRP005847	Triticum aestivum	not mentioned	leaf	control
SRR101432	SRP005847	Triticum aestivum	not mentioned	leaf	heat
SRR449365	SRP011979	Triticum aestivum	not mentioned	spike	cold
SRR449366	SRP011979	Triticum aestivum	not mentioned	spike	cold
SRR449367	SRP011979	Triticum aestivum	not mentioned	spike	cold
SRR449368	SRP011979	Triticum aestivum	not mentioned	spike	control
SRR449369	SRP011979	Triticum aestivum	not mentioned	spike	control
SRR449370	SRP011979	Triticum aestivum	not mentioned	spike	control
SRR800157	SRP014722	Triticum aestivum	HD2985 thermo tolerant	not provided	control
SRR800158	SRP014722	Triticum aestivum	HD2985 thermo tolerant	not provided	heat
SRR1055291	SRP034619	Triticum aestivum	PBW343	seedling	control
SRR1055292	SRP034619	Triticum aestivum	PBW343	seedling	heat
SRR1055293	SRP034619	Triticum aestivum	PBW343	seedling	salt
SRR1055294	SRP034619	Triticum aestivum	PBW343	seedling	drought
SRR1727004	SRP051106	Triticum aestivum	Hanxuan10	leaf	control
SRR1728309	SRP051106	Triticum aestivum	Hanxuan10	leaf	drought
SRR1728566	SRP051106	Triticum aestivum	Zhengyin1	leaf	control
SRR1728653	SRP051106	Triticum aestivum	Zhengyin1	leaf	drought
SRR3721341	SRP077258	Triticum aestivum	Glenlea	leaf	Control
SRR3721342	SRP077258	Triticum aestivum	Glenlea	leaf	Heat
SRR3721343	SRP077258	Triticum aestivum	Glenlea	leaf	Light
SRR3721344	SRP077258	Triticum aestivum	Glenlea	leaf	UV
SRR3721345	SRP077258	Triticum aestivum	Glenlea	leaf	Control
SRR3721346	SRP077258	Triticum aestivum	Glenlea	leaf	Heat
SRR3721347	SRP077258	Triticum aestivum	Glenlea	leaf	Light
SRR3721348	SRP077258	Triticum aestivum	Glenlea	leaf	UV
SRR3721349	SRP077258	Triticum aestivum	Glenlea	leaf	Control
SRR3721350	SRP077258	Triticum aestivum	Glenlea	leaf	Heat
SRR3721351	SRP077258	Triticum aestivum	Glenlea	leaf	Light
SRR3721352	SRP077258	Triticum aestivum	Glenlea	leaf	UV
SRR3721353	SRP077258	Triticum aestivum	Glenlea	leaf	Control
SRR3721354	SRP077258	Triticum aestivum	Glenlea	leaf	Heat
SRR3721355	SRP077258	Triticum aestivum	Glenlea	leaf	Light
SRR3721356	SRP077258	Triticum aestivum	Glenlea	leaf	UV
SRR3721357	SRP077258	Triticum aestivum	Glenlea	leaf	Control
SRR3721358	SRP077258	Triticum aestivum	Glenlea	leaf	Heat
SRR3721359	SRP077258	Triticum aestivum	Glenlea	leaf	Light
SRR3721360	SRP077258	Triticum aestivum	Glenlea	leaf	UV
SRR3721361	SRP077258	Triticum aestivum	Glenlea	leaf	Control
SRR3721362	SRP077258	Triticum aestivum	Glenlea	leaf	Heat
SRR3721363	SRP077258	Triticum aestivum	Glenlea	leaf	Light
SRR3721364	SRP077258	Triticum aestivum	Glenlea	leaf	UV
SRR3721365	SRP077258	Triticum aestivum	Glenlea	leaf	Control
SRR3721366	SRP077258	Triticum aestivum	Glenlea	leaf	Heat
SRR3721367	SRP077258	Triticum aestivum	Glenlea	leaf	Light
SRR3721368	SRP077258	Triticum aestivum	Glenlea	leaf	UV
SRR3721369	SRP077258	Triticum aestivum	Glenlea	leaf	Control
SRR3721370	SRP077258	Triticum aestivum	Glenlea	leaf	Heat
SRR3721371	SRP077258	Triticum aestivum	Glenlea	leaf	Light
SRR3721372	SRP077258	Triticum aestivum	Glenlea	leaf	UV
SRR3721373	SRP077258	Triticum aestivum	Glenlea	leaf	Control
SRR3721374	SRP077258	Triticum aestivum	Glenlea	leaf	Heat
SRR3721375	SRP077258	Triticum aestivum	Glenlea	leaf	Light
SRR3721376	SRP077258	Triticum aestivum	Glenlea	leaf	UV
SRR3721377	SRP077258	Triticum aestivum	Glenlea	leaf	Control
SRR3721378	SRP077258	Triticum aestivum	Glenlea	leaf	Heat
SRR3721379	SRP077258	Triticum aestivum	Glenlea	leaf	Light
SRR3721380	SRP077258	Triticum aestivum	Glenlea	leaf	UV
SRR3721381	SRP077258	Triticum aestivum	Glenlea	leaf	Control
SRR3721382	SRP077258	Triticum aestivum	Glenlea	leaf	Heat
SRR3721383	SRP077258	Triticum aestivum	Glenlea	leaf	Light
SRR3721384	SRP077258	Triticum aestivum	Glenlea	leaf	UV
SRR3721385	SRP077258	Triticum aestivum	Glenlea	leaf	Control
SRR3721386	SRP077258	Triticum aestivum	Glenlea	leaf	Heat
SRR3721387	SRP077258	Triticum aestivum	Glenlea	leaf	Light
SRR3721388	SRP077258	Triticum aestivum	Glenlea	leaf	UV
SRR3721389	SRP077258	Triticum aestivum	Glenlea	leaf	Control
SRR3721390	SRP077258	Triticum aestivum	Glenlea	leaf	Heat
SRR3721391	SRP077258	Triticum aestivum	Glenlea	leaf	Light
SRR3721392	SRP077258	Triticum aestivum	Glenlea	leaf	UV
SRR3721393	SRP077258	Triticum aestivum	Glenlea	leaf	Control
SRR3721394	SRP077258	Triticum aestivum	Glenlea	leaf	Heat
SRR3721395	SRP077258	Triticum aestivum	Glenlea	leaf	Light
SRR3721396	SRP077258	Triticum aestivum	Glenlea	leaf	UV
SRR3721397	SRP077258	Triticum aestivum	Glenlea	leaf	Control
SRR3721398	SRP077258	Triticum aestivum	Glenlea	leaf	Heat
SRR3721399	SRP077258	Triticum aestivum	Glenlea	leaf	Light
SRR3721400	SRP077258	Triticum aestivum	Glenlea	leaf	UV
SRR3721401	SRP077258	Triticum aestivum	Glenlea	leaf	Control
SRR3721402	SRP077258	Triticum aestivum	Glenlea	leaf	Heat
SRR3721403	SRP077258	Triticum aestivum	Glenlea	leaf	Light
SRR3721404	SRP077258	Triticum aestivum	Glenlea	leaf	UV
SRR3721405	SRP077258	Triticum aestivum	Glenlea	leaf	Control
SRR3721406	SRP077258	Triticum aestivum	Glenlea	leaf	Heat
SRR3721407	SRP077258	Triticum aestivum	Glenlea	leaf	Light
SRR3721408	SRP077258	Triticum aestivum	Glenlea	leaf	UV
SRR3721409	SRP077258	Triticum aestivum	Glenlea	leaf	Control
SRR3721410	SRP077258	Triticum aestivum	Glenlea	leaf	Heat
SRR3721411	SRP077258	Triticum aestivum	Glenlea	leaf	Light
SRR3721412	SRP077258	Triticum aestivum	Glenlea	leaf	UV
SRR2029783	SRP058429	Vitis vinifera	Muscat Hamburg	leaf	control
SRR2029784	SRP058429	Vitis vinifera	Muscat Hamburg	leaf	cold
SRR352463	SRP008844	Zea mays	Hz32	root	control
SRR352464	SRP008844	Zea mays	Hz32	root	submergence
SRR357417	SRP009078	Zea mays	B73	seedling	control
SRR357418	SRP009078	Zea mays	B73	seedling	drought
SRR357419	SRP009078	Zea mays	B73	seedling	cold
SRR357420	SRP009078	Zea mays	B73	seedling	salt
SRR768485	SRP018376	Zea mays	not mentioned	root	control
SRR768487	SRP018376	Zea mays	not mentioned	root	nitrogen starvation
SRR768489	SRP018376	Zea mays	not mentioned	leaf	nitrogen starvation
SRR768492	SRP018376	Zea mays	not mentioned	leaf	control
SRR2086100	SRP060265	Zea mays	B73 wildtype	leaf	control
SRR2086101	SRP060265	Zea mays	B73 wildtype	leaf	drought
SRR2086102	SRP060265	Zea mays	B73 wildtype	leaf	salt
SRR2086103	SRP060265	Zea mays	B73 wildtype	leaf	drought+salt
SRR2086104	SRP060265	Zea mays	B73 wildtype	leaf	control
SRR2086105	SRP060265	Zea mays	B73 wildtype	leaf	drought
SRR2086106	SRP060265	Zea mays	B73 wildtype	leaf	salt
SRR2086107	SRP060265	Zea mays	B73 wildtype	leaf	drought+salt
SRR2086108	SRP060265	Zea mays	B73 rmr6-1	leaf	control
SRR2086109	SRP060265	Zea mays	B73 rmr6-1	leaf	drought
SRR2086110	SRP060265	Zea mays	B73 rmr6-1	leaf	salt
SRR2086112	SRP060265	Zea mays	B73 rmr6-1	leaf	control
SRR2086113	SRP060265	Zea mays	B73 rmr6-1	leaf	drought
SRR2086115	SRP060265	Zea mays	B73 rmr6-1	leaf	drought+salt
SRR2086116	SRP060265	Zea mays	B73 wildtype	leaf	control
SRR2086117	SRP060265	Zea mays	B73 wildtype	leaf	drought
SRR2086118	SRP060265	Zea mays	B73 wildtype	leaf	salt
SRR2086119	SRP060265	Zea mays	B73 wildtype	leaf	drought+salt
SRR2086120	SRP060265	Zea mays	B73 wildtype	leaf	control
SRR2086121	SRP060265	Zea mays	B73 wildtype	leaf	drought
SRR2086122	SRP060265	Zea mays	B73 wildtype	leaf	salt
SRR2086123	SRP060265	Zea mays	B73 wildtype	leaf	drought+salt
SRR2086124	SRP060265	Zea mays	B73 rmr6-1	leaf	control
SRR2086125	SRP060265	Zea mays	B73 rmr6-1	leaf	drought
SRR2086126	SRP060265	Zea mays	B73 rmr6-1	leaf	salt
SRR2086127	SRP060265	Zea mays	B73 rmr6-1	leaf	drought+salt
SRR2086128	SRP060265	Zea mays	B73 rmr6-1	leaf	control
SRR2086129	SRP060265	Zea mays	B73 rmr6-1	leaf	drought
SRR2086130	SRP060265	Zea mays	B73 rmr6-1	leaf	salt
SRR2086131	SRP060265	Zea mays	B73 rmr6-1	leaf	drought+salt
SRR2086132	SRP060265	Zea mays	B73 wildtype	leaf	control
SRR2086133	SRP060265	Zea mays	B73 wildtype	leaf	drought
SRR2086134	SRP060265	Zea mays	B73 wildtype	leaf	salt
SRR2086135	SRP060265	Zea mays	B73 wildtype	leaf	drought+salt
SRR2086136	SRP060265	Zea mays	B73 wildtype	leaf	control
SRR2086137	SRP060265	Zea mays	B73 wildtype	leaf	drought
SRR2086138	SRP060265	Zea mays	B73 wildtype	leaf	salt
SRR2086139	SRP060265	Zea mays	B73 wildtype	leaf	drought+salt
SRR2086140	SRP060265	Zea mays	B73 rmr6-1	leaf	control
SRR2086141	SRP060265	Zea mays	B73 rmr6-1	leaf	drought
SRR2086142	SRP060265	Zea mays	B73 rmr6-1	leaf	salt
SRR2086143	SRP060265	Zea mays	B73 rmr6-1	leaf	drought+salt
SRR2086144	SRP060265	Zea mays	B73 rmr6-1	leaf	control
SRR2086145	SRP060265	Zea mays	B73 rmr6-1	leaf	drought
SRR2086146	SRP060265	Zea mays	B73 rmr6-1	leaf	salt
SRR2086147	SRP060265	Zea mays	B73 rmr6-1	leaf	drought+salt
SRR2947005	SRP060265	Zea mays	B73 wildtype	leaf	control
SRR2947006	SRP060265	Zea mays	B73 wildtype	leaf	control
SRR2947007	SRP060265	Zea mays	B73 wildtype	leaf	drought
SRR2947008	SRP060265	Zea mays	B73 wildtype	leaf	drought
SRR2089706	SRP060481	Zea mays	not mentioned	leaf	control
SRR2089707	SRP060481	Zea mays	not mentioned	leaf	phosphate starvation
SRR2089708	SRP060481	Zea mays	not mentioned	leaf	phosphate starvation
SRR2089709	SRP060481	Zea mays	not mentioned	leaf	phosphate starvation
SRR2089710	SRP060481	Zea mays	not mentioned	leaf	phosphate starvation
SRR2089711	SRP060481	Zea mays	not mentioned	root	control
SRR2089712	SRP060481	Zea mays	not mentioned	root	phosphate starvation
SRR2089713	SRP060481	Zea mays	not mentioned	root	phosphate starvation
SRR2089714	SRP060481	Zea mays	not mentioned	root	phosphate starvation
SRR2089715	SRP060481	Zea mays	not mentioned	root	phosphate starvation
