# Supplementary material for: Diff isomiRs: Large-scale detection of differential isomiRs for understanding non-coding regulated stress omics in plants
Source: Sci Rep. 2019 Feb 5;9:1406. doi: 10.1038/s41598-019-38932-w (PMC6363768; doi:10.1038/s41598-019-38932-w)
Supplement: Supplementary file 2 — Supplementary Table 2 [file 41598_2019_38932_MOESM2_ESM.xlsx]

## Sheet: Sheet1
Supplementary Table 2: Number of Differentially Expressed isomiRs for Each Comparison.
Bioproject Accession	Experiment Accession	Accession (condition1)	Accession (condition2)	Stress Type	Mapping	DESeq2
SRP001383	1	SRR029634	SRR029635	submergence	708	3
SRP001557	2	SRR032113	SRR032112	phosphate starvation	1449	6
SRP001557	3	SRR032115	SRR032114	phosphate starvation	1749	8
SRP005126	4	SRR089615	SRR089616	drought	1807	3
SRP005126	5	SRR089615	SRR089617	cold	1809	3
SRP005126	6	SRR089615	SRR089618	salt	1839	4
SRP009866	7	SRR390741	SRR390740	MeJA	1698	2
SRP011549	8	SRR445735	SRR445737	osmotic	1998	14
SRP011549	9	SRR445736	SRR445738	osmotic	1974	3
SRP018840	10	SRR764863	SRR764864	submergence	1915	12
SRP018840	11	SRR764863	SRR764865	salt+submergence	1915	13
SRP018840	12	SRR764863	SRR764866;SRR764867	salt	1975	2
SRP018840	13	SRR764863	SRR764868	cold	1578	7
SRP018840	14	SRR764863	SRR764869	drought	1741	17
SRP018840	15	SRR764870	SRR764871	submergence	1558	13
SRP018840	16	SRR764872	SRR764873	salt	1629	6
SRP018840	17	SRR764872	SRR764874	submergence	1598	9
SRP018840	18	SRR764872	SRR764875	salt+submergence	1450	7
SRP063657	19	SRR2391658;SRR2391659	SRR2391660;SRR2391661	drought	2282	0
SRP063657	20	SRR2391662;SRR2391663	SRR2391664;SRR2391665	drought	1742	52
SRP070554	21	SRR3178439	SRR3178440	salt	2164	12
SRP070554	22	SRR3178441	SRR3178442;SRR3178443	salt	2018	33
SRP070554	23	SRR3178444	SRR3178445	salt	1444	11
SRP014436	24	SRR522511;SRR522512	SRR522513;SRR522514	drought	2035	10
SRP014436	25	SRR522515;SRR522516	SRR522517;SRR522518	drought	1892	6
SRP033203	26	SRR1033814	SRR1033811	salt	1063	13
SRP033203	27	SRR1033814	SRR1033812	heat	1077	12
SRP033203	28	SRR1033814	SRR1033813	submergence	1189	16
SRP033203	29	SRR1033814	SRR1033815	phosphate starvation	1093	4
SRP038703	30	SRR1174000	SRR1174001	salt	986	8
SRP038703	31	SRR1174000	SRR1174002	cold	1358	4
SRP038703	32	SRR1174000	SRR1174003	cold	1343	4
SRP038703	33	SRR1174000	SRR1174004	heat	1191	4
SRP038703	34	SRR1174000	SRR1174005	heat	1210	2
SRP038703	35	SRR1174000	SRR1174006	heat	1092	3
SRP038703	36	SRR1174000	SRR1174007	heat	908	5
SRP068806	37	SRR3114502	SRR3114501	H2O2	1020	12
SRP043646	38	SRR1485258;SRR1485259	SRR1485260;SRR1485261	heat	119	0
SRP043646	39	SRR1485262;SRR1485263	SRR1485264;SRR1485265	heat	130	0
SRP043646	40	SRR1485266;SRR1485267	SRR1485268;SRR1485269	heat	93	0
SRP043646	41	SRR1485270;SRR1485271	SRR1485272;SRR1485273	heat	97	0
SRP043646	42	SRR1485274;SRR1485275	SRR1485276;SRR1485277	heat	103	0
SRP043646	43	SRR1485278;SRR1485279	SRR1485280;SRR1485281	heat	90	0
SRP043646	44	SRR1485282;SRR1485283	SRR1485284;SRR1485285	heat	84	5
SRP043646	45	SRR1485286;SRR1485287	SRR1485288;SRR1485289	heat	125	18
SRP007848	46	SRR331864	SRR331894	salt	2092	4
SRP007848	47	SRR331864	SRR331895	alkalinity	2005	3
SRP007848	48	SRR331864	SRR331896	drought	2124	7
SRP021551	49	SRR835759	SRR835758	nitrogen starvation	2136	4
SRP021551	50	SRR835761	SRR835760	nitrogen starvation	2225	14
SRP021551	51	SRR835763	SRR835762	nitrogen starvation	2312	7
SRP021551	52	SRR835765	SRR835764	nitrogen starvation	2297	15
SRP021551	53	SRR835767	SRR835766	nitrogen starvation	2388	11
SRP021551	54	SRR835770	SRR835768	nitrogen starvation	1830	7
SRP021551	55	SRR835771	SRR835769	nitrogen starvation	2333	12
SRP021551	56	SRR835773	SRR835772	nitrogen starvation	1899	6
SRP043543	57	SRR1451612;SRR1451613;SRR1451614	SRR1451618;SRR1451619;SRR1451620	drought	2387	44
SRP043543	58	SRR1451615;SRR1451616;SRR1451617	SRR1451621;SRR1451622;SRR1451623	drought	2571	41
SRP043543	59	SRR1451624;SRR1451625	SRR1451626;SRR1451627	Chitin	2180	0
SRP043543	60	SRR1451628;SRR1451629	SRR1451630;SRR1451631	Chitin	2148	6
SRP043543	61	SRR1451632;SRR1451633	SRR1451634;SRR1451635	Chitin	2080	0
SRP043543	62	SRR1451636;SRR1451637	SRR1451638;SRR1451639	flagellin	2129	0
SRP043543	63	SRR1451640;SRR1451641	SRR1451642;SRR1451643	flagellin	2034	61
SRP043543	64	SRR1451644;SRR1451645	SRR1451646;SRR1451647	flagellin	2034	7
SRP063033	65	SRR2481851	SRR2481852	salt	56	0
SRP063033	66	SRR2481853	SRR2481854	salt	56	0
SRP063033	67	SRR2481855	SRR2481856	salt	56	1
SRP032783	68	SRR1027040	SRR1027041	cold	202	1
SRP032783	69	SRR1027040	SRR1027042	cold	202	4
SRP032783	70	SRR1027040	SRR1027043	cold	201	5
SRP028249	71	SRR943034;SRR943035;SRR943044;SRR943047	SRR943036;SRR943045;SRR943048	salt	1469	83
SRP028249	72	SRR943055;SRR943056;SRR943057	SRR943049;SRR943050;SRR943051	myc-lco	1450	465
SRP028249	73	SRR943055;SRR943056;SRR943057	SRR943052;SRR943053;SRR943054	nod	1451	401
SRP003156	74	SRR062265	SRR062266	H2O2	2092	1
SRP005127	75	SRR089619	SRR089620	drought	2475	4
SRP005127	76	SRR089619	SRR089621	cold	2379	3
SRP005127	77	SRR089619	SRR089622	salt	2349	1
SRP028766	78	SRR1036346;SRR1036348;SRR1036350	SRR1036340;SRR1036342;SRR1036344	phosphate starvation	1761	66
SRP028766	79	SRR1036347;SRR1036349;SRR1036351	SRR1036341;SRR1036343;SRR1036345	phosphate starvation	5172	336
SRP034747	80	SRR1061612	SRR1061613	heat	3259	3
SRP034747	81	SRR1061614	SRR1061615	heat	2970	4
SRP034747	82	SRR1061616	SRR1061617	heat	2819	6
SRP034747	83	SRR1061618	SRR1061619	heat	2249	13
SRP034747	84	SRR1061620	SRR1061621	heat	2756	10
SRP034747	85	SRR1061622	SRR1061623	heat	2465	8
SRP034747	86	SRR1061624	SRR1061625	heat	2676	8
SRP060717	87	SRR2097779	SRR2097778	drought	3229	56
SRP060717	88	SRR2098557	SRR2098560	drought	3215	69
SRP060717	89	SRR2098822	SRR2098823	drought	3138	59
SRP060717	90	SRR2099428	SRR2099436	drought	2621	46
SRP060717	91	SRR2099567	SRR2099568	drought	3124	22
SRP060717	92	SRR2099745	SRR2099746	drought	2905	19
SRP065476	93	SRR2857728	SRR2857729	drought	2523	1
SRP065476	94	SRR2857728	SRR2857730	drought	2523	2
SRP065476	95	SRR2857734	SRR2857735	drought	2729	0
SRP065476	96	SRR2857734	SRR2857736	drought	2882	2
N/A	97	PTR2	PTR3	mechanically treated	315	6
ERP014347	98	ERR1292961	ERR1292962	drought	304	1
SRP017531-SRP017534	99	SRR631007;SRR630983	SRR631008;SRR631010	drought	564	1
ERP011644	100	ERR985504;ERR985505;ERR985506	ERR985513;ERR985514;ERR985515	heat	411	0
ERP011644	101	ERR985507;ERR985508;ERR985509	ERR985516;ERR985517;ERR985518	heat	465	0
ERP011644	102	ERR985510;ERR985511;ERR985512	ERR985519;ERR985520;ERR985521	heat	459	0
SRP051797	103	SRR1777738	SRR1777751	graft	327	2
SRP051797	104	SRR1777753	SRR1777754	graft	282	0
SRP017720	105	SRR643260	SRR643261	cold	228	0
ERP002522	106	ERR266128	ERR266129	drought	355	2
ERP002522	107	ERR266130	ERR266127	drought	358	4
SRP009100	108	SRR358899	SRR358900	drought	651	16
SRP009100	109	SRR358899	SRR358901	cold	647	3
SRP009100	110	SRR358899	SRR358902	salt	647	9
SRP005847	111	SRR101431	SRR101432	heat	1101	1
SRP011979	112	SRR449368	SRR449365	cold	1056	3
SRP011979	113	SRR449369	SRR449366	cold	1156	0
SRP011979	114	SRR449370	SRR449367	cold	1137	3
SRP014722	115	SRR800157	SRR800158	heat	1015	18
SRP034619	116	SRR1055291	SRR1055292	heat	834	7
SRP034619	117	SRR1055291	SRR1055293	salt	831	1
SRP034619	118	SRR1055291	SRR1055294	drought	850	7
SRP051106	119	SRR1727004	SRR1728309	drought	1025	4
SRP051106	120	SRR1728566	SRR1728653	drought	1278	14
SRP077258	121	SRR3721341;SRR3721345;SRR3721349	SRR3721342;SRR3721346;SRR3721350	heat	1339	185
SRP077258	122	SRR3721341;SRR3721345;SRR3721349	SRR3721343;SRR3721347;SRR3721351	light	1346	9
SRP077258	123	SRR3721341;SRR3721345;SRR3721349	SRR3721344;SRR3721348;SRR3721352	UV	1321	18
SRP077258	124	SRR3721353;SRR3721357;SRR3721361	SRR3721354;SRR3721358;SRR3721362	heat	1354	138
SRP077258	125	SRR3721353;SRR3721357;SRR3721361	SRR3721355;SRR3721359;SRR3721363	light	1333	8
SRP077258	126	SRR3721353;SRR3721357;SRR3721361	SRR3721356;SRR3721360;SRR3721364	UV	1349	23
SRP077258	127	SRR3721365;SRR3721369;SRR3721373	SRR3721366;SRR3721370;SRR3721374	heat	1347	138
SRP077258	128	SRR3721365;SRR3721369;SRR3721373	SRR3721367;SRR3721371;SRR3721375	light	1353	4
SRP077258	129	SRR3721365;SRR3721369;SRR3721373	SRR3721368;SRR3721372;SRR3721376	UV	1344	16
SRP077258	130	SRR3721377;SRR3721381;SRR3721385	SRR3721378;SRR3721382;SRR3721386	heat	1386	95
SRP077258	131	SRR3721377;SRR3721381;SRR3721385	SRR3721379;SRR3721383;SRR3721387	light	1346	3
SRP077258	132	SRR3721377;SRR3721381;SRR3721385	SRR3721380;SRR3721384;SRR3721388	UV	1358	1
SRP077258	133	SRR3721389;SRR3721393;SRR3721397	SRR3721390;SRR3721394;SRR3721398	heat	1397	87
SRP077258	134	SRR3721389;SRR3721393;SRR3721397	SRR3721391;SRR3721395;SRR3721399	light	1371	1
SRP077258	135	SRR3721389;SRR3721393;SRR3721397	SRR3721392;SRR3721396;SRR3721400	UV	1355	0
SRP077258	136	SRR3721401;SRR3721405;SRR3721409	SRR3721402;SRR3721406;SRR3721410	heat	1381	37
SRP077258	137	SRR3721401;SRR3721405;SRR3721409	SRR3721403;SRR3721407;SRR3721411	light	1372	14
SRP077258	138	SRR3721401;SRR3721405;SRR3721409	SRR3721404;SRR3721408;SRR3721412	UV	1370	31
SRP058429	139	SRR2029783	SRR2029784	cold	409	8
SRP008844	140	SRR352463	SRR352464	submergence	595	2
SRP009078	141	SRR357417	SRR357418	drought	661	3
SRP009078	142	SRR357417	SRR357419	cold	683	7
SRP009078	143	SRR357417	SRR357420	salt	684	3
SRP018376	144	SRR768485	SRR768487	nitrogen starvation	578	12
SRP018376	145	SRR768492	SRR768489	nitrogen starvation	625	10
SRP060265	146	SRR2086108;SRR2086124;SRR2086140	SRR2086109;SRR2086125;SRR2086141	drought	461	4
SRP060265	147	SRR2086112;SRR2086128;SRR2086144	SRR2086113;SRR2086129;SRR2086145	drought	458	2
SRP060265	148	SRR2086108;SRR2086124;SRR2086140	SRR2086127;SRR2086143	drought+salt	457	5
SRP060265	149	SRR2086112;SRR2086128;SRR2086144	SRR2086115;SRR2086131;SRR2086147	drought+salt	460	5
SRP060265	150	SRR2086108;SRR2086124;SRR2086140	SRR2086110;SRR2086126;SRR2086142	salt	489	4
SRP060265	151	SRR2086112;SRR2086128;SRR2086144	SRR2086130;SRR2086146	salt	440	10
SRP060265	152	SRR2086100;SRR2086116;SRR2086132	SRR2086101;SRR2086117;SRR2086133	drought	526	33
SRP060265	153	SRR2086104;SRR2086120;SRR2086136	SRR2086105;SRR2086121;SRR2086137	drought	430	1
SRP060265	154	SRR2086100;SRR2086116;SRR2086132	SRR2086103;SRR2086119;SRR2086135	drought+salt	524	8
SRP060265	155	SRR2086104;SRR2086120;SRR2086136	SRR2086107;SRR2086123;SRR2086139	drought+salt	423	3
SRP060265	156	SRR2086100;SRR2086116;SRR2086132	SRR2086102;SRR2086118;SRR2086134	salt	536	0
SRP060265	157	SRR2086104;SRR2086120;SRR2086136	SRR2086106;SRR2086122;SRR2086138	salt	435	4
SRP060265	158	SRR2947005;SRR2947006	SRR2947007;SRR2947008	drought	476	3
