# Supplementary material for: Diff isomiRs: Large-scale detection of differential isomiRs for understanding non-coding regulated stress omics in plants
Source: Sci Rep. 2019 Feb 5;9:1406. doi: 10.1038/s41598-019-38932-w (PMC6363768; doi:10.1038/s41598-019-38932-w)
Supplement: Supplementary file 3 — Supplementary Table 3 [file 41598_2019_38932_MOESM3_ESM.xlsx]

## Sheet: Sheet1
Supplementary Table 3: miRNA 156 isomiRs targets predicted using the psRNATarget.
isomiR	Transcript	expectation	UPE	isomiR start	isomiR end	Transcript start	Transcript end	isomiR Alignment	Transcript Alignment	Mechanism	Description	Annotation
t-ath-isomiR-3201	AT1G03370.1	3	14.797	1	20	2351	2370	UGCUCACCUCUCUUUCUGUC	GAUGGAGAAAGAGGUGGGCA	Cleavage	pacid=19656994 locus=AT1G03370 ID=AT1G03370.1.TAIR10 annot-version=TAIR10	GRAM and C2 domains containing protein, putative, expressed
t-ath-isomiR-3202	AT1G03370.1	3	14.797	1	20	2351	2370	UGCUCACCUCUCUUUCUGUC	GAUGGAGAAAGAGGUGGGCA	Cleavage	pacid=19656994 locus=AT1G03370 ID=AT1G03370.1.TAIR10 annot-version=TAIR10	GRAM and C2 domains containing protein, putative, expressed
t-ath-isomiR-3203	AT1G03370.1	3	14.797	1	20	2351	2370	UGCUCACCUCUCUUUCUGUC	GAUGGAGAAAGAGGUGGGCA	Cleavage	pacid=19656994 locus=AT1G03370 ID=AT1G03370.1.TAIR10 annot-version=TAIR10	GRAM and C2 domains containing protein, putative, expressed
t-ath-isomiR-3204	AT1G03370.1	3	14.797	1	20	2351	2370	UGCUCACCUCUCUUUCUGUC	GAUGGAGAAAGAGGUGGGCA	Cleavage	pacid=19656994 locus=AT1G03370 ID=AT1G03370.1.TAIR10 annot-version=TAIR10	GRAM and C2 domains containing protein, putative, expressed
t-ath-isomiR-3205	AT1G03370.1	3	14.797	1	20	2351	2370	UGCUCACCUCUCUUUCUGUC	GAUGGAGAAAGAGGUGGGCA	Cleavage	pacid=19656994 locus=AT1G03370 ID=AT1G03370.1.TAIR10 annot-version=TAIR10	GRAM and C2 domains containing protein, putative, expressed
t-ath-isomiR-400	AT1G03980.1	2.5	20.604	1	19	1386	1405	ACAGAAGAG-AGUGAGCACA	UGUGUUCACUGCUCUUCUGU	Translation	pacid=19652275 locus=AT1G03980 ID=AT1G03980.1.TAIR10 annot-version=TAIR10	glutathione gamma-glutamylcysteinyltransferase 1, putative, expressed
t-ath-isomiR-401	AT1G03980.1	2.5	20.604	1	20	1385	1405	ACAGAAGAG-AGUGAGCACAU	AUGUGUUCACUGCUCUUCUGU	Translation	pacid=19652275 locus=AT1G03980 ID=AT1G03980.1.TAIR10 annot-version=TAIR10	glutathione gamma-glutamylcysteinyltransferase 1, putative, expressed
t-ath-isomiR-1498	AT1G03980.1	3	20.239	1	21	1386	1407	CGACAGAAGAG-AGUGAGCACA	UGUGUUCACUGCUCUUCUGUUG	Cleavage	pacid=19652275 locus=AT1G03980 ID=AT1G03980.1.TAIR10 annot-version=TAIR10	glutathione gamma-glutamylcysteinyltransferase 1, putative, expressed
t-ath-isomiR-3207	AT1G06270.1	3	14.33	1	20	1018	1037	UGCUCACUCUCUUUUUGUCA	UGUCAAAGAGAUGGUGAGCA	Translation	pacid=19657019 locus=AT1G06270 ID=AT1G06270.1.TAIR10 annot-version=TAIR10	PPR repeat containing protein, putative, expressed
t-ath-isomiR-3208	AT1G06270.1	3	14.33	1	20	1018	1037	UGCUCACUCUCUUUUUGUCA	UGUCAAAGAGAUGGUGAGCA	Translation	pacid=19657019 locus=AT1G06270 ID=AT1G06270.1.TAIR10 annot-version=TAIR10	PPR repeat containing protein, putative, expressed
t-ath-isomiR-3209	AT1G06270.1	3	14.33	1	20	1018	1037	UGCUCACUCUCUUUUUGUCA	UGUCAAAGAGAUGGUGAGCA	Translation	pacid=19657019 locus=AT1G06270 ID=AT1G06270.1.TAIR10 annot-version=TAIR10	PPR repeat containing protein, putative, expressed
t-ath-isomiR-1810	AT1G07570.3	3	13.438	1	22	181	202	GAAGUUGACAGAAGAGAGUGAG	CACACUCUCUUCUCUCAAUCUC	Translation	pacid=19652346 locus=AT1G07570 ID=AT1G07570.3.TAIR10 annot-version=TAIR10	protein kinase APK1A, chloroplast precursor, putative, expressed
t-ath-isomiR-1810	AT1G08750.1	3	20.573	1	20	789	808	GAAGUUGACAGAAGAGAGUG	CACUCUCUUUAAUCAGCUUC	Translation	pacid=19655148 locus=AT1G08750 ID=AT1G08750.1.TAIR10 annot-version=TAIR10	GPI-anchor transamidase precursor, putative, expressed
t-ath-isomiR-3079	AT1G09170.1	2.5	10.372	1	20	1637	1656	UGACAGAAGAAAGAGAGCAC	GUGAUCUCUUUCAUUUGUCA	Cleavage	pacid=19652022 locus=AT1G09170 ID=AT1G09170.1.TAIR10 annot-version=TAIR10	kinesin motor domain containing protein, expressed
t-ath-isomiR-3080	AT1G09170.1	3	10.372	1	20	1637	1656	UGACAGAAGAGAGAGAGCAC	GUGAUCUCUUUCAUUUGUCA	Cleavage	pacid=19652022 locus=AT1G09170 ID=AT1G09170.1.TAIR10 annot-version=TAIR10	kinesin motor domain containing protein, expressed
t-ath-isomiR-3603	AT1G09170.1	2.5	11.29	1	20	1638	1657	UUGACAGAAGAAAGAGAGCA	UGAUCUCUUUCAUUUGUCAA	Translation	pacid=19652022 locus=AT1G09170 ID=AT1G09170.1.TAIR10 annot-version=TAIR10	kinesin motor domain containing protein, expressed
t-ath-isomiR-3604	AT1G09170.1	2.5	11.29	1	21	1637	1657	UUGACAGAAGAAAGAGAGCAC	GUGAUCUCUUUCAUUUGUCAA	Translation	pacid=19652022 locus=AT1G09170 ID=AT1G09170.1.TAIR10 annot-version=TAIR10	kinesin motor domain containing protein, expressed
t-ath-isomiR-3605	AT1G09170.1	2.5	11.29	1	21	1637	1657	UUGACAGAAGAAAGAGAGCAC	GUGAUCUCUUUCAUUUGUCAA	Translation	pacid=19652022 locus=AT1G09170 ID=AT1G09170.1.TAIR10 annot-version=TAIR10	kinesin motor domain containing protein, expressed
t-ath-isomiR-3606	AT1G09170.1	2.5	11.29	1	21	1637	1657	UUGACAGAAGAAAGAGAGCAC	GUGAUCUCUUUCAUUUGUCAA	Translation	pacid=19652022 locus=AT1G09170 ID=AT1G09170.1.TAIR10 annot-version=TAIR10	kinesin motor domain containing protein, expressed
t-ath-isomiR-3607	AT1G09170.1	3	11.29	1	21	1637	1657	UUGACAGAAGAGAGAGAGCAC	GUGAUCUCUUUCAUUUGUCAA	Translation	pacid=19652022 locus=AT1G09170 ID=AT1G09170.1.TAIR10 annot-version=TAIR10	kinesin motor domain containing protein, expressed
t-ath-isomiR-3608	AT1G09170.1	3	11.29	1	21	1637	1657	UUGACAGAAGAGAGAGAGCAC	GUGAUCUCUUUCAUUUGUCAA	Translation	pacid=19652022 locus=AT1G09170 ID=AT1G09170.1.TAIR10 annot-version=TAIR10	kinesin motor domain containing protein, expressed
t-ath-isomiR-3201	AT1G09380.1	3	11.175	1	20	1202	1221	UGCUCACCUCUCUUUCUGUC	GAAAGACAGAGAGGUGAGUG	Cleavage	pacid=19658265 locus=AT1G09380 ID=AT1G09380.1.TAIR10 annot-version=TAIR10	integral membrane protein DUF6 containing protein, expressed
t-ath-isomiR-3202	AT1G09380.1	3	11.175	1	20	1202	1221	UGCUCACCUCUCUUUCUGUC	GAAAGACAGAGAGGUGAGUG	Cleavage	pacid=19658265 locus=AT1G09380 ID=AT1G09380.1.TAIR10 annot-version=TAIR10	integral membrane protein DUF6 containing protein, expressed
t-ath-isomiR-3203	AT1G09380.1	3	11.175	1	20	1202	1221	UGCUCACCUCUCUUUCUGUC	GAAAGACAGAGAGGUGAGUG	Cleavage	pacid=19658265 locus=AT1G09380 ID=AT1G09380.1.TAIR10 annot-version=TAIR10	integral membrane protein DUF6 containing protein, expressed
t-ath-isomiR-3204	AT1G09380.1	3	11.175	1	20	1202	1221	UGCUCACCUCUCUUUCUGUC	GAAAGACAGAGAGGUGAGUG	Cleavage	pacid=19658265 locus=AT1G09380 ID=AT1G09380.1.TAIR10 annot-version=TAIR10	integral membrane protein DUF6 containing protein, expressed
t-ath-isomiR-3205	AT1G09380.1	3	11.175	1	20	1202	1221	UGCUCACCUCUCUUUCUGUC	GAAAGACAGAGAGGUGAGUG	Cleavage	pacid=19658265 locus=AT1G09380 ID=AT1G09380.1.TAIR10 annot-version=TAIR10	integral membrane protein DUF6 containing protein, expressed
t-ath-isomiR-3207	AT1G15200.3	3	8.043	1	20	1203	1222	UGCUCACUCUCUUUUUGUCA	AGACAAGAAGUGAGUGAGUA	Translation	pacid=19652055 locus=AT1G15200 ID=AT1G15200.3.TAIR10 annot-version=TAIR10	pinin/SDK/memA protein, putative, expressed
t-ath-isomiR-3208	AT1G15200.3	3	8.043	1	20	1203	1222	UGCUCACUCUCUUUUUGUCA	AGACAAGAAGUGAGUGAGUA	Translation	pacid=19652055 locus=AT1G15200 ID=AT1G15200.3.TAIR10 annot-version=TAIR10	pinin/SDK/memA protein, putative, expressed
t-ath-isomiR-3209	AT1G15200.3	3	8.043	1	20	1203	1222	UGCUCACUCUCUUUUUGUCA	AGACAAGAAGUGAGUGAGUA	Translation	pacid=19652055 locus=AT1G15200 ID=AT1G15200.3.TAIR10 annot-version=TAIR10	pinin/SDK/memA protein, putative, expressed
t-ath-isomiR-2545	AT1G22000.1	2	9.146	1	22	906	927	GUUGACAGAAGAAAGAGAGCAC	GAGAUCUCUUUCUUCUGUCAAA	Cleavage	pacid=19654417 locus=AT1G22000 ID=AT1G22000.1.TAIR10 annot-version=TAIR10	expressed protein
t-ath-isomiR-3079	AT1G22000.1	2	10.984	1	21	905	925	UGACAGAAGAAAGAGAGCACA	UGAGAUCUCUUUCUUCUGUCA	Cleavage	pacid=19654417 locus=AT1G22000 ID=AT1G22000.1.TAIR10 annot-version=TAIR10	expressed protein
t-ath-isomiR-3080	AT1G22000.1	2.5	10.984	1	21	905	925	UGACAGAAGAGAGAGAGCACA	UGAGAUCUCUUUCUUCUGUCA	Cleavage	pacid=19654417 locus=AT1G22000 ID=AT1G22000.1.TAIR10 annot-version=TAIR10	expressed protein
t-ath-isomiR-3603	AT1G22000.1	2	8.24	1	20	907	926	UUGACAGAAGAAAGAGAGCA	AGAUCUCUUUCUUCUGUCAA	Cleavage	pacid=19654417 locus=AT1G22000 ID=AT1G22000.1.TAIR10 annot-version=TAIR10	expressed protein
t-ath-isomiR-3604	AT1G22000.1	2	8.24	1	21	906	926	UUGACAGAAGAAAGAGAGCAC	GAGAUCUCUUUCUUCUGUCAA	Cleavage	pacid=19654417 locus=AT1G22000 ID=AT1G22000.1.TAIR10 annot-version=TAIR10	expressed protein
t-ath-isomiR-3605	AT1G22000.1	2	8.24	1	22	905	926	UUGACAGAAGAAAGAGAGCACA	UGAGAUCUCUUUCUUCUGUCAA	Cleavage	pacid=19654417 locus=AT1G22000 ID=AT1G22000.1.TAIR10 annot-version=TAIR10	expressed protein
t-ath-isomiR-3606	AT1G22000.1	2	8.24	1	22	905	926	UUGACAGAAGAAAGAGAGCACA	UGAGAUCUCUUUCUUCUGUCAA	Cleavage	pacid=19654417 locus=AT1G22000 ID=AT1G22000.1.TAIR10 annot-version=TAIR10	expressed protein
t-ath-isomiR-3607	AT1G22000.1	2.5	8.24	1	21	906	926	UUGACAGAAGAGAGAGAGCAC	GAGAUCUCUUUCUUCUGUCAA	Cleavage	pacid=19654417 locus=AT1G22000 ID=AT1G22000.1.TAIR10 annot-version=TAIR10	expressed protein
t-ath-isomiR-3608	AT1G22000.1	2.5	8.24	1	22	905	926	UUGACAGAAGAGAGAGAGCACA	UGAGAUCUCUUUCUUCUGUCAA	Cleavage	pacid=19654417 locus=AT1G22000 ID=AT1G22000.1.TAIR10 annot-version=TAIR10	expressed protein
t-ath-isomiR-3607	AT1G26620.1	3	21.751	1	20	2668	2687	UUGACAGAAGAGAGAGAGCA	UGGUCUCUCUUCUCUGUCGA	Translation	pacid=19656158 locus=AT1G26620 ID=AT1G26620.1.TAIR10 annot-version=TAIR10	expressed protein
t-ath-isomiR-3608	AT1G26620.1	3	21.751	1	20	2668	2687	UUGACAGAAGAGAGAGAGCA	UGGUCUCUCUUCUCUGUCGA	Translation	pacid=19656158 locus=AT1G26620 ID=AT1G26620.1.TAIR10 annot-version=TAIR10	expressed protein
t-ath-isomiR-1206	AT1G26890.1	2.5	11.156	1	24	948	972	AUGU-UGACAGAAGAAAGAGAGCAC	GAGAUCUCUUUCUUCUGUCAUACAU	Cleavage	pacid=19657647 locus=AT1G26890 ID=AT1G26890.1.TAIR10 annot-version=TAIR10	F-box domain containing protein, expressed
t-ath-isomiR-3079	AT1G26890.1	2	11.888	1	21	947	967	UGACAGAAGAAAGAGAGCACA	UGAGAUCUCUUUCUUCUGUCA	Cleavage	pacid=19657647 locus=AT1G26890 ID=AT1G26890.1.TAIR10 annot-version=TAIR10	F-box domain containing protein, expressed
t-ath-isomiR-3080	AT1G26890.1	2.5	11.888	1	21	947	967	UGACAGAAGAGAGAGAGCACA	UGAGAUCUCUUUCUUCUGUCA	Cleavage	pacid=19657647 locus=AT1G26890 ID=AT1G26890.1.TAIR10 annot-version=TAIR10	F-box domain containing protein, expressed
t-ath-isomiR-3603	AT1G26890.1	3	11.87	1	20	949	968	UUGACAGAAGAAAGAGAGCA	AGAUCUCUUUCUUCUGUCAU	Cleavage	pacid=19657647 locus=AT1G26890 ID=AT1G26890.1.TAIR10 annot-version=TAIR10	F-box domain containing protein, expressed
t-ath-isomiR-3604	AT1G26890.1	3	11.87	1	21	948	968	UUGACAGAAGAAAGAGAGCAC	GAGAUCUCUUUCUUCUGUCAU	Cleavage	pacid=19657647 locus=AT1G26890 ID=AT1G26890.1.TAIR10 annot-version=TAIR10	F-box domain containing protein, expressed
t-ath-isomiR-3605	AT1G26890.1	3	11.87	1	22	947	968	UUGACAGAAGAAAGAGAGCACA	UGAGAUCUCUUUCUUCUGUCAU	Cleavage	pacid=19657647 locus=AT1G26890 ID=AT1G26890.1.TAIR10 annot-version=TAIR10	F-box domain containing protein, expressed
t-ath-isomiR-3606	AT1G26890.1	3	11.87	1	22	947	968	UUGACAGAAGAAAGAGAGCACA	UGAGAUCUCUUUCUUCUGUCAU	Cleavage	pacid=19657647 locus=AT1G26890 ID=AT1G26890.1.TAIR10 annot-version=TAIR10	F-box domain containing protein, expressed
t-ath-isomiR-2778	AT1G27090.1	3	19.944	1	20	1073	1092	UCACCUCUCUUUCUGUCAGU	AGUGACCGAAGGAGAGGUGG	Cleavage	pacid=19649677 locus=AT1G27090 ID=AT1G27090.1.TAIR10 annot-version=TAIR10	expressed protein
t-ath-isomiR-260	AT1G28400.1	3	10.235	1	20	1352	1371	AAGUUGACAGAAGAGAGUGA	UUAUUCUCUUAUGUUAAUUU	Translation	pacid=19655280 locus=AT1G28400 ID=AT1G28400.1.TAIR10 annot-version=TAIR10	Unkown Protein
t-ath-isomiR-261	AT1G28400.1	3	10.235	1	24	1348	1371	AAGUUGACAGAAGAGAGUGAGCAC	GUUAUUAUUCUCUUAUGUUAAUUU	Translation	pacid=19655280 locus=AT1G28400 ID=AT1G28400.1.TAIR10 annot-version=TAIR10	Unkown Protein
t-ath-isomiR-400	AT1G29900.1	3	15.231	1	20	26	44	ACAGAAGAGAGUGAGCACAC	GUGU-CUCACUCUCUUCUGC	Cleavage	pacid=19655950 locus=AT1G29900 ID=AT1G29900.1.TAIR10 annot-version=TAIR10	carbamoyl-phosphate synthase large chain, putative, expressed
t-ath-isomiR-2344	AT1G30220.1	3	16.817	1	20	1551	1570	GGUGACAGAAGAGAGUGAGC	GCUCAAUCUUUUUUGUCAUU	Cleavage	pacid=19650185 locus=AT1G30220 ID=AT1G30220.1.TAIR10 annot-version=TAIR10	transporter family protein, putative, expressed
t-ath-isomiR-3607	AT1G31130.1	3	6.307	1	20	537	556	UUGACAGAAGAGAGAGAGCA	UGCCUUCUCUCUUCUCUCAA	Cleavage	pacid=19656236 locus=AT1G31130 ID=AT1G31130.1.TAIR10 annot-version=TAIR10	expressed protein
t-ath-isomiR-3608	AT1G31130.1	3	6.307	1	22	535	556	UUGACAGAAGAGAGAGAGCACA	UUUGCCUUCUCUCUUCUCUCAA	Cleavage	pacid=19656236 locus=AT1G31130 ID=AT1G31130.1.TAIR10 annot-version=TAIR10	expressed protein
t-ath-isomiR-2447	AT1G31290.1	3	23.468	1	20	3502	3521	GUGACAGAAGAGAGUGAGCA	UCUUCAUCCUCUUCUGUCAC	Cleavage	pacid=19654327 locus=AT1G31290 ID=AT1G31290.1.TAIR10 annot-version=TAIR10	PAZ domain-containing protein, putative, expressed
t-ath-isomiR-2448	AT1G31290.1	3	23.468	1	20	3502	3521	GUGACAGAAGAGAGUGAGCA	UCUUCAUCCUCUUCUGUCAC	Cleavage	pacid=19654327 locus=AT1G31290 ID=AT1G31290.1.TAIR10 annot-version=TAIR10	PAZ domain-containing protein, putative, expressed
t-ath-isomiR-1	AT1G35530.2	3	21.555	1	20	3424	3443	AAAACUGACAGAAGAGAGUG	CACUUUCUUCUGUUGCUUUU	Cleavage	pacid=19656780 locus=AT1G35530 ID=AT1G35530.2.TAIR10 annot-version=TAIR10	Unkown Protein
t-ath-isomiR-3607	AT1G47670.1	3	11.771	1	20	1369	1388	UUGACAGAAGAGAGAGAGCA	UGCUCUCCCUUUUCUGUCUA	Cleavage	pacid=19653569 locus=AT1G47670 ID=AT1G47670.1.TAIR10 annot-version=TAIR10	transmembrane amino acid transporter protein, putative, expressed
t-ath-isomiR-3608	AT1G47670.1	3	11.771	1	20	1369	1388	UUGACAGAAGAGAGAGAGCA	UGCUCUCCCUUUUCUGUCUA	Cleavage	pacid=19653569 locus=AT1G47670 ID=AT1G47670.1.TAIR10 annot-version=TAIR10	transmembrane amino acid transporter protein, putative, expressed
t-ath-isomiR-1206	AT1G49450.1	2.5	14.467	1	23	80	102	AUGUUGACAGAAGAAAGAGAGCA	UUUUCUUUUGUUUCUGUCAACGU	Cleavage	pacid=19650267 locus=AT1G49450 ID=AT1G49450.1.TAIR10 annot-version=TAIR10	WD-40 repeat family protein, putative, expressed
t-ath-isomiR-3385	AT1G49450.1	3	12.856	1	22	80	101	UGUUGACAGAAGAAAGAGAGCA	UUUUCUUUUGUUUCUGUCAACG	Cleavage	pacid=19650267 locus=AT1G49450 ID=AT1G49450.1.TAIR10 annot-version=TAIR10	WD-40 repeat family protein, putative, expressed
t-ath-isomiR-1618	AT1G50460.1	3	11.075	1	20	141	160	CUCACUGCUCUAUCUGUCAG	UUUACAGGUAGAGCAGUGAC	Cleavage	pacid=19652336 locus=AT1G50460 ID=AT1G50460.1.TAIR10 annot-version=TAIR10	hexokinase, putative, expressed
t-ath-isomiR-2780	AT1G50460.1	3	10.627	1	20	140	159	UCACUGCUCUAUCUGUCAGA	GUUUACAGGUAGAGCAGUGA	Cleavage	pacid=19652336 locus=AT1G50460 ID=AT1G50460.1.TAIR10 annot-version=TAIR10	hexokinase, putative, expressed
t-ath-isomiR-2545	AT1G51650.1	3	19.414	1	21	336	356	GUUGACAGAAGAAAGAGAGCA	UGUUUUCUUUUUAUUGUCAAC	Translation	pacid=19655200 locus=AT1G51650 ID=AT1G51650.1.TAIR10 annot-version=TAIR10	ATP synthase epsilon chain, mitochondrial, putative, expressed
t-ath-isomiR-3385	AT1G51650.1	3	19.979	1	22	336	357	UGUUGACAGAAGAAAGAGAGCA	UGUUUUCUUUUUAUUGUCAACA	Translation	pacid=19655200 locus=AT1G51650 ID=AT1G51650.1.TAIR10 annot-version=TAIR10	ATP synthase epsilon chain, mitochondrial, putative, expressed
t-ath-isomiR-3603	AT1G51650.1	3	18.684	1	20	336	355	UUGACAGAAGAAAGAGAGCA	UGUUUUCUUUUUAUUGUCAA	Cleavage	pacid=19655200 locus=AT1G51650 ID=AT1G51650.1.TAIR10 annot-version=TAIR10	ATP synthase epsilon chain, mitochondrial, putative, expressed
t-ath-isomiR-3604	AT1G51650.1	3	18.684	1	20	336	355	UUGACAGAAGAAAGAGAGCA	UGUUUUCUUUUUAUUGUCAA	Cleavage	pacid=19655200 locus=AT1G51650 ID=AT1G51650.1.TAIR10 annot-version=TAIR10	ATP synthase epsilon chain, mitochondrial, putative, expressed
t-ath-isomiR-3605	AT1G51650.1	3	18.684	1	22	334	355	UUGACAGAAGAAAGAGAGCACA	UUUGUUUUCUUUUUAUUGUCAA	Cleavage	pacid=19655200 locus=AT1G51650 ID=AT1G51650.1.TAIR10 annot-version=TAIR10	ATP synthase epsilon chain, mitochondrial, putative, expressed
t-ath-isomiR-3606	AT1G51650.1	3	18.684	1	22	334	355	UUGACAGAAGAAAGAGAGCACA	UUUGUUUUCUUUUUAUUGUCAA	Cleavage	pacid=19655200 locus=AT1G51650 ID=AT1G51650.1.TAIR10 annot-version=TAIR10	ATP synthase epsilon chain, mitochondrial, putative, expressed
t-ath-isomiR-1498	AT1G53290.1	3	18.588	1	20	957	976	CGACAGAAGAGAGUGAGCAC	AUGCUCACCUUCUUCUGUUG	Cleavage	pacid=19649206 locus=AT1G53290 ID=AT1G53290.1.TAIR10 annot-version=TAIR10	galactosyltransferase family protein, putative, expressed
t-ath-isomiR-2042	AT1G53290.1	2	18.594	1	20	958	977	GCGACAGAAGAGAGUGAGCA	UGCUCACCUUCUUCUGUUGC	Cleavage	pacid=19649206 locus=AT1G53290 ID=AT1G53290.1.TAIR10 annot-version=TAIR10	galactosyltransferase family protein, putative, expressed
t-ath-isomiR-2344	AT1G53290.1	3	19.691	1	21	958	978	GGUGACAGAAGAGAGUGAGCA	UGCUCACCUUCUUCUGUUGCU	Cleavage	pacid=19649206 locus=AT1G53290 ID=AT1G53290.1.TAIR10 annot-version=TAIR10	galactosyltransferase family protein, putative, expressed
t-ath-isomiR-2447	AT1G53290.1	2.5	18.594	1	20	958	977	GUGACAGAAGAGAGUGAGCA	UGCUCACCUUCUUCUGUUGC	Cleavage	pacid=19649206 locus=AT1G53290 ID=AT1G53290.1.TAIR10 annot-version=TAIR10	galactosyltransferase family protein, putative, expressed
t-ath-isomiR-2448	AT1G53290.1	2.5	18.594	1	20	958	977	GUGACAGAAGAGAGUGAGCA	UGCUCACCUUCUUCUGUUGC	Cleavage	pacid=19649206 locus=AT1G53290 ID=AT1G53290.1.TAIR10 annot-version=TAIR10	galactosyltransferase family protein, putative, expressed
t-ath-isomiR-3385	AT1G60530.1	3	17.008	1	23	54	76	UGUUGACAGAAGAAAGAGAGCAC	GUCUUCUCUUUCUAUAGUCAACA	Translation	pacid=19656672 locus=AT1G60530 ID=AT1G60530.1.TAIR10 annot-version=TAIR10	dynamin family protein, putative, expressed
t-ath-isomiR-2545	AT1G62710.1	3	18.35	1	20	87	106	GUUGACAGAAGAAAGAGAGC	GCUCUUCUUCUUCUGUUAGU	Cleavage	pacid=19651616 locus=AT1G62710 ID=AT1G62710.1.TAIR10 annot-version=TAIR10	vacuolar-processing enzyme precursor, putative, expressed
t-ath-isomiR-1206	AT1G65840.1	2.5	8.637	1	20	2121	2140	AUGUUGACAGAAGAAAGAGA	AAUCUUUCUUUUGUCAACAU	Cleavage	pacid=19656807 locus=AT1G65840 ID=AT1G65840.1.TAIR10 annot-version=TAIR10	amine oxidase, flavin-containing, domain containing protein, expressed
t-ath-isomiR-1206	AT1G67040.1	1.5	9.16	1	21	67	87	AUGUUGACAGAAGAAAGAGAG	UUCUCUUUCUUCUGUUAACAA	Cleavage	pacid=19653852 locus=AT1G67040 ID=AT1G67040.1.TAIR10 annot-version=TAIR10	expressed protein
t-ath-isomiR-2545	AT1G67040.1	2	9.169	1	20	66	85	GUUGACAGAAGAAAGAGAGC	CUUCUCUUUCUUCUGUUAAC	Cleavage	pacid=19653852 locus=AT1G67040 ID=AT1G67040.1.TAIR10 annot-version=TAIR10	expressed protein
t-ath-isomiR-3385	AT1G67040.1	1	9.156	1	20	67	86	UGUUGACAGAAGAAAGAGAG	UUCUCUUUCUUCUGUUAACA	Cleavage	pacid=19653852 locus=AT1G67040 ID=AT1G67040.1.TAIR10 annot-version=TAIR10	expressed protein
t-ath-isomiR-3603	AT1G67040.1	3	8.833	1	20	65	84	UUGACAGAAGAAAGAGAGCA	GCUUCUCUUUCUUCUGUUAA	Cleavage	pacid=19653852 locus=AT1G67040 ID=AT1G67040.1.TAIR10 annot-version=TAIR10	expressed protein
t-ath-isomiR-3604	AT1G67040.1	3	8.833	1	20	65	84	UUGACAGAAGAAAGAGAGCA	GCUUCUCUUUCUUCUGUUAA	Cleavage	pacid=19653852 locus=AT1G67040 ID=AT1G67040.1.TAIR10 annot-version=TAIR10	expressed protein
t-ath-isomiR-3605	AT1G67040.1	3	8.833	1	20	65	84	UUGACAGAAGAAAGAGAGCA	GCUUCUCUUUCUUCUGUUAA	Cleavage	pacid=19653852 locus=AT1G67040 ID=AT1G67040.1.TAIR10 annot-version=TAIR10	expressed protein
t-ath-isomiR-3606	AT1G67040.1	3	8.833	1	20	65	84	UUGACAGAAGAAAGAGAGCA	GCUUCUCUUUCUUCUGUUAA	Cleavage	pacid=19653852 locus=AT1G67040 ID=AT1G67040.1.TAIR10 annot-version=TAIR10	expressed protein
t-ath-isomiR-1	AT1G68120.1	3	17.466	1	20	774	793	AAAACUGACAGAAGAGAGUG	AACUCUCUUCUGAUGGUUUU	Cleavage	pacid=19655368 locus=AT1G68120 ID=AT1G68120.1.TAIR10 annot-version=TAIR10	GAGA-binding protein, putative, expressed
t-ath-isomiR-2106	AT1G70300.1	3	9.518	1	20	2469	2488	GCUCACUCUCUUUUUGUCAU	AGGUCAAAAAGAGAGUGAGG	Cleavage	pacid=19653255 locus=AT1G70300 ID=AT1G70300.1.TAIR10 annot-version=TAIR10	potassium transporter, putative, expressed
t-ath-isomiR-2107	AT1G70300.1	3	9.518	1	20	2469	2488	GCUCACUCUCUUUUUGUCAU	AGGUCAAAAAGAGAGUGAGG	Cleavage	pacid=19653255 locus=AT1G70300 ID=AT1G70300.1.TAIR10 annot-version=TAIR10	potassium transporter, putative, expressed
t-ath-isomiR-2108	AT1G70300.1	3	9.518	1	22	2467	2488	GCUCACUCUCUUUUUGUCAUAA	UAAGGUCAAAAAGAGAGUGAGG	Cleavage	pacid=19653255 locus=AT1G70300 ID=AT1G70300.1.TAIR10 annot-version=TAIR10	potassium transporter, putative, expressed
t-ath-isomiR-2110	AT1G70300.1	3	9.518	1	24	2465	2488	GCUCACUCUCUUUUUGUCAUAACU	AGUAAGGUCAAAAAGAGAGUGAGG	Cleavage	pacid=19653255 locus=AT1G70300 ID=AT1G70300.1.TAIR10 annot-version=TAIR10	potassium transporter, putative, expressed
t-ath-isomiR-2111	AT1G70300.1	3	9.518	1	25	2464	2488	GCUCACUCUCUUUUUGUCAUAACUU	GAGUAAGGUCAAAAAGAGAGUGAGG	Cleavage	pacid=19653255 locus=AT1G70300 ID=AT1G70300.1.TAIR10 annot-version=TAIR10	potassium transporter, putative, expressed
t-ath-isomiR-2447	AT1G71400.1	3	12.873	1	20	2251	2270	GUGACAGAAGAGAGUGAGCA	UGCACUCUCUUUUCUGUCAU	Cleavage	pacid=19653618 locus=AT1G71400 ID=AT1G71400.1.TAIR10 annot-version=TAIR10	verticillium wilt disease resistance protein, putative, expressed
t-ath-isomiR-2448	AT1G71400.1	3	12.873	1	20	2251	2270	GUGACAGAAGAGAGUGAGCA	UGCACUCUCUUUUCUGUCAU	Cleavage	pacid=19653618 locus=AT1G71400 ID=AT1G71400.1.TAIR10 annot-version=TAIR10	verticillium wilt disease resistance protein, putative, expressed
t-ath-isomiR-3080	AT1G71400.1	2.5	12.99	1	20	2250	2269	UGACAGAAGAGAGAGAGCAC	CUGCACUCUCUUUUCUGUCA	Cleavage	pacid=19653618 locus=AT1G71400 ID=AT1G71400.1.TAIR10 annot-version=TAIR10	verticillium wilt disease resistance protein, putative, expressed
t-ath-isomiR-3607	AT1G71400.1	2.5	12.873	1	20	2251	2270	UUGACAGAAGAGAGAGAGCA	UGCACUCUCUUUUCUGUCAU	Cleavage	pacid=19653618 locus=AT1G71400 ID=AT1G71400.1.TAIR10 annot-version=TAIR10	verticillium wilt disease resistance protein, putative, expressed
t-ath-isomiR-3608	AT1G71400.1	2.5	12.873	1	20	2251	2270	UUGACAGAAGAGAGAGAGCA	UGCACUCUCUUUUCUGUCAU	Cleavage	pacid=19653618 locus=AT1G71400 ID=AT1G71400.1.TAIR10 annot-version=TAIR10	verticillium wilt disease resistance protein, putative, expressed
t-ath-isomiR-2781	AT1G72800.1	3	12.14	1	20	905	924	UCACUGCUCUUUCUGUCAGA	UCUGAAAGAAGGAGCAGAGA	Cleavage	pacid=19653855 locus=AT1G72800 ID=AT1G72800.1.TAIR10 annot-version=TAIR10	gar2, putative, expressed
t-ath-isomiR-22	AT1G73440.1	3	20.145	1	23	609	631	AAACUGACAGAAGAGAGUGAGCA	UGGUCAUGUACUUCUGUCAGUUU	Cleavage	pacid=19654361 locus=AT1G73440 ID=AT1G73440.1.TAIR10 annot-version=TAIR10	EF hand family protein, expressed
t-ath-isomiR-23	AT1G73440.1	3	20.145	1	23	609	631	AAACUGACAGAAGAGAGUGAGCA	UGGUCAUGUACUUCUGUCAGUUU	Cleavage	pacid=19654361 locus=AT1G73440 ID=AT1G73440.1.TAIR10 annot-version=TAIR10	EF hand family protein, expressed
t-ath-isomiR-3385	AT1G77650.1	3	10.727	1	21	768	788	UGUUGACAGAAGAAAGAGAGC	GCUUUCUUUGUUUCGUCAACA	Cleavage	pacid=19650597 locus=AT1G77650 ID=AT1G77650.1.TAIR10 annot-version=TAIR10	OsFBX256 - F-box domain containing protein, expressed
t-ath-isomiR-1	AT1G79410.1	2.5	11.992	1	21	1448	1467	AAAACUGACAGAAGAGAGUGA	UCACUCUCUUUUG-CAGUUUU	Cleavage	pacid=19652197 locus=AT1G79410 ID=AT1G79410.1.TAIR10 annot-version=TAIR10	organic cation transporter-related, putative, expressed
t-ath-isomiR-22	AT1G79410.1	3	14.954	1	20	1448	1466	AAACUGACAGAAGAGAGUGA	UCACUCUCUUUUG-CAGUUU	Cleavage	pacid=19652197 locus=AT1G79410 ID=AT1G79410.1.TAIR10 annot-version=TAIR10	organic cation transporter-related, putative, expressed
t-ath-isomiR-23	AT1G79410.1	3	14.954	1	20	1448	1466	AAACUGACAGAAGAGAGUGA	UCACUCUCUUUUG-CAGUUU	Cleavage	pacid=19652197 locus=AT1G79410 ID=AT1G79410.1.TAIR10 annot-version=TAIR10	organic cation transporter-related, putative, expressed
t-ath-isomiR-1764	AT1G79410.1	3	11.992	1	21	1448	1467	GAAACUGACAGAAGAGAGUGA	UCACUCUCUUUUG-CAGUUUU	Cleavage	pacid=19652197 locus=AT1G79410 ID=AT1G79410.1.TAIR10 annot-version=TAIR10	organic cation transporter-related, putative, expressed
t-ath-isomiR-2781	AT2G01280.1	3	15.451	1	20	823	841	UCACUGCUCUUUCUGUCAGA	UCUGACA-AAGGAGUAGUGA	Cleavage	pacid=19639387 locus=AT2G01280 ID=AT2G01280.1.TAIR10 annot-version=TAIR10	transcription initiation factor IIB, putative, expressed
t-ath-isomiR-1206	AT2G02610.1	3	9.917	1	20	2021	2040	AUGUUGACAGAAGAAAGAGA	UUUGUUUUUUUUGUCAACGU	Cleavage	pacid=19640493 locus=AT2G02610 ID=AT2G02610.1.TAIR10 annot-version=TAIR10	DC1 domain-containing protein, putative, expressed
t-ath-isomiR-3079	AT2G03750.1	2	9.614	1	21	1103	1123	UGACAGAAGAAAGAGAGCACA	UGUGUUUUUUUUCUUUUGUCA	Cleavage	pacid=19639315 locus=AT2G03750 ID=AT2G03750.1.TAIR10 annot-version=TAIR10	sulfotransferase domain containing protein, expressed
t-ath-isomiR-3080	AT2G03750.1	2.5	9.614	1	21	1103	1123	UGACAGAAGAGAGAGAGCACA	UGUGUUUUUUUUCUUUUGUCA	Cleavage	pacid=19639315 locus=AT2G03750 ID=AT2G03750.1.TAIR10 annot-version=TAIR10	sulfotransferase domain containing protein, expressed
t-ath-isomiR-3603	AT2G03750.1	3	9.572	1	20	1105	1124	UUGACAGAAGAAAGAGAGCA	UGUUUUUUUUCUUUUGUCAU	Cleavage	pacid=19639315 locus=AT2G03750 ID=AT2G03750.1.TAIR10 annot-version=TAIR10	sulfotransferase domain containing protein, expressed
t-ath-isomiR-3604	AT2G03750.1	3	9.572	1	21	1104	1124	UUGACAGAAGAAAGAGAGCAC	GUGUUUUUUUUCUUUUGUCAU	Cleavage	pacid=19639315 locus=AT2G03750 ID=AT2G03750.1.TAIR10 annot-version=TAIR10	sulfotransferase domain containing protein, expressed
t-ath-isomiR-3605	AT2G03750.1	3	9.572	1	22	1103	1124	UUGACAGAAGAAAGAGAGCACA	UGUGUUUUUUUUCUUUUGUCAU	Cleavage	pacid=19639315 locus=AT2G03750 ID=AT2G03750.1.TAIR10 annot-version=TAIR10	sulfotransferase domain containing protein, expressed
t-ath-isomiR-3606	AT2G03750.1	3	9.572	1	23	1102	1124	UUGACAGAAGAAAGAGAGCACAA	UUGUGUUUUUUUUCUUUUGUCAU	Cleavage	pacid=19639315 locus=AT2G03750 ID=AT2G03750.1.TAIR10 annot-version=TAIR10	sulfotransferase domain containing protein, expressed
t-ath-isomiR-1	AT2G05160.1	3	15.267	1	24	2072	2095	AAAACUGACAGAAGAGAGUGAGCA	UUUUCAUUAUCUUCUUUCGGUUUU	Translation	pacid=19641006 locus=AT2G05160 ID=AT2G05160.1.TAIR10 annot-version=TAIR10	zinc finger family protein, putative, expressed
t-ath-isomiR-22	AT2G05160.1	3	16.095	1	23	2072	2094	AAACUGACAGAAGAGAGUGAGCA	UUUUCAUUAUCUUCUUUCGGUUU	Cleavage	pacid=19641006 locus=AT2G05160 ID=AT2G05160.1.TAIR10 annot-version=TAIR10	zinc finger family protein, putative, expressed
t-ath-isomiR-23	AT2G05160.1	3	16.095	1	23	2072	2094	AAACUGACAGAAGAGAGUGAGCA	UUUUCAUUAUCUUCUUUCGGUUU	Cleavage	pacid=19641006 locus=AT2G05160 ID=AT2G05160.1.TAIR10 annot-version=TAIR10	zinc finger family protein, putative, expressed
t-ath-isomiR-3607	AT2G17220.1	2.5	4.044	1	20	12	31	UUGACAGAAGAGAGAGAGCA	UUCUCUCUCUCUUCUCUCAA	Cleavage	pacid=19641130 locus=AT2G17220 ID=AT2G17220.1.TAIR10 annot-version=TAIR10	serine/threonine-protein kinase Cx32, chloroplast precursor, putative, expressed
t-ath-isomiR-3608	AT2G17220.1	2.5	4.044	1	22	10	31	UUGACAGAAGAGAGAGAGCACA	UCUUCUCUCUCUCUUCUCUCAA	Cleavage	pacid=19641130 locus=AT2G17220 ID=AT2G17220.1.TAIR10 annot-version=TAIR10	serine/threonine-protein kinase Cx32, chloroplast precursor, putative, expressed
t-ath-isomiR-3201	AT2G20710.1	3	10.389	1	20	1304	1323	UGCUCACCUCUCUUUCUGUC	GAGAGCAAUAGAGGUGAGCA	Cleavage	pacid=19642435 locus=AT2G20710 ID=AT2G20710.1.TAIR10 annot-version=TAIR10	pentatricopeptide, putative, expressed
t-ath-isomiR-3202	AT2G20710.1	3	10.389	1	20	1304	1323	UGCUCACCUCUCUUUCUGUC	GAGAGCAAUAGAGGUGAGCA	Cleavage	pacid=19642435 locus=AT2G20710 ID=AT2G20710.1.TAIR10 annot-version=TAIR10	pentatricopeptide, putative, expressed
t-ath-isomiR-3203	AT2G20710.1	3	10.389	1	20	1304	1323	UGCUCACCUCUCUUUCUGUC	GAGAGCAAUAGAGGUGAGCA	Cleavage	pacid=19642435 locus=AT2G20710 ID=AT2G20710.1.TAIR10 annot-version=TAIR10	pentatricopeptide, putative, expressed
t-ath-isomiR-3204	AT2G20710.1	3	10.389	1	20	1304	1323	UGCUCACCUCUCUUUCUGUC	GAGAGCAAUAGAGGUGAGCA	Cleavage	pacid=19642435 locus=AT2G20710 ID=AT2G20710.1.TAIR10 annot-version=TAIR10	pentatricopeptide, putative, expressed
t-ath-isomiR-1617	AT2G20880.1	3	19.321	1	21	920	940	CUCACCUCUCUUUCUGUCAGU	AUUGGCAGUAGGAGGGGUGAG	Cleavage	pacid=19640784 locus=AT2G20880 ID=AT2G20880.1.TAIR10 annot-version=TAIR10	AP2 domain containing protein, expressed
t-ath-isomiR-2100	AT2G20880.1	3	16.974	1	21	921	941	GCUCACCUCUCUUUCUGUCAG	UUGGCAGUAGGAGGGGUGAGU	Cleavage	pacid=19640784 locus=AT2G20880 ID=AT2G20880.1.TAIR10 annot-version=TAIR10	AP2 domain containing protein, expressed
t-ath-isomiR-2101	AT2G20880.1	3	16.974	1	22	920	941	GCUCACCUCUCUUUCUGUCAGU	AUUGGCAGUAGGAGGGGUGAGU	Cleavage	pacid=19640784 locus=AT2G20880 ID=AT2G20880.1.TAIR10 annot-version=TAIR10	AP2 domain containing protein, expressed
t-ath-isomiR-2102	AT2G20880.1	3	16.974	1	22	920	941	GCUCACCUCUCUUUCUGUCAGU	AUUGGCAGUAGGAGGGGUGAGU	Cleavage	pacid=19640784 locus=AT2G20880 ID=AT2G20880.1.TAIR10 annot-version=TAIR10	AP2 domain containing protein, expressed
t-ath-isomiR-2778	AT2G20880.1	3	19.075	1	20	920	939	UCACCUCUCUUUCUGUCAGU	AUUGGCAGUAGGAGGGGUGA	Cleavage	pacid=19640784 locus=AT2G20880 ID=AT2G20880.1.TAIR10 annot-version=TAIR10	AP2 domain containing protein, expressed
t-ath-isomiR-2447	AT2G21470.2	3	15.478	1	20	1954	1973	GUGACAGAAGAGAGUGAGCA	UACUUAUUCUGUUCUGUCAC	Translation	pacid=19639718 locus=AT2G21470 ID=AT2G21470.2.TAIR10 annot-version=TAIR10	SUMO-activating enzyme subunit 2, putative, expressed
t-ath-isomiR-2448	AT2G21470.2	3	15.478	1	20	1954	1973	GUGACAGAAGAGAGUGAGCA	UACUUAUUCUGUUCUGUCAC	Translation	pacid=19639718 locus=AT2G21470 ID=AT2G21470.2.TAIR10 annot-version=TAIR10	SUMO-activating enzyme subunit 2, putative, expressed
t-ath-isomiR-1498	AT2G21840.1	2.5	16.497	1	20	1445	1464	CGACAGAAGAGAGUGAGCAC	GGGUUCAAUCUCUUCUGUCG	Cleavage	pacid=19639595 locus=AT2G21840 ID=AT2G21840.1.TAIR10 annot-version=TAIR10	DC1 domain-containing protein, putative, expressed
t-ath-isomiR-2042	AT2G21840.1	3	15.849	1	21	1445	1465	GCGACAGAAGAGAGUGAGCAC	GGGUUCAAUCUCUUCUGUCGU	Cleavage	pacid=19639595 locus=AT2G21840 ID=AT2G21840.1.TAIR10 annot-version=TAIR10	DC1 domain-containing protein, putative, expressed
t-ath-isomiR-3081	AT2G21840.1	3	16.497	1	20	1445	1464	UGACAGAAGAGAGUGAGCAC	GGGUUCAAUCUCUUCUGUCG	Cleavage	pacid=19639595 locus=AT2G21840 ID=AT2G21840.1.TAIR10 annot-version=TAIR10	DC1 domain-containing protein, putative, expressed
t-ath-isomiR-1498	AT2G21850.1	3	19.1	1	20	1473	1492	CGACAGAAGAGAGUGAGCAC	GGGUUCAAUCUCUUUUGUCG	Cleavage	pacid=19642871 locus=AT2G21850 ID=AT2G21850.1.TAIR10 annot-version=TAIR10	DC1 domain-containing protein, putative, expressed
t-ath-isomiR-2042	AT2G21850.1	3	16.886	1	21	1473	1493	GCGACAGAAGAGAGUGAGCAC	GGGUUCAAUCUCUUUUGUCGC	Cleavage	pacid=19642871 locus=AT2G21850 ID=AT2G21850.1.TAIR10 annot-version=TAIR10	DC1 domain-containing protein, putative, expressed
t-ath-isomiR-2082	AT2G23350.1	3	21.601	1	21	1918	1937	GCGUGCUCACCUCUCUUUCUG	CAGAUAGAGAG-UGAGCACGC	Translation	pacid=19642254 locus=AT2G23350 ID=AT2G23350.1.TAIR10 annot-version=TAIR10	polyadenylate-binding protein, putative, expressed
t-ath-isomiR-3603	AT2G24610.1	3	13.973	1	20	364	383	UUGACAGAAGAAAGAGAGCA	UUCUUUCUUUCUUCAGUCAA	Cleavage	pacid=19642027 locus=AT2G24610 ID=AT2G24610.1.TAIR10 annot-version=TAIR10	cyclic nucleotide-gated ion channel 14, putative, expressed
t-ath-isomiR-3604	AT2G24610.1	3	13.973	1	20	364	383	UUGACAGAAGAAAGAGAGCA	UUCUUUCUUUCUUCAGUCAA	Cleavage	pacid=19642027 locus=AT2G24610 ID=AT2G24610.1.TAIR10 annot-version=TAIR10	cyclic nucleotide-gated ion channel 14, putative, expressed
t-ath-isomiR-3605	AT2G24610.1	3	13.973	1	22	362	383	UUGACAGAAGAAAGAGAGCACA	UCUUCUUUCUUUCUUCAGUCAA	Cleavage	pacid=19642027 locus=AT2G24610 ID=AT2G24610.1.TAIR10 annot-version=TAIR10	cyclic nucleotide-gated ion channel 14, putative, expressed
t-ath-isomiR-3606	AT2G24610.1	3	13.973	1	23	361	383	UUGACAGAAGAAAGAGAGCACAA	UUCUUCUUUCUUUCUUCAGUCAA	Cleavage	pacid=19642027 locus=AT2G24610 ID=AT2G24610.1.TAIR10 annot-version=TAIR10	cyclic nucleotide-gated ion channel 14, putative, expressed
t-ath-isomiR-1206	AT2G26520.1	3	16.535	1	23	234	256	AUGUUGACAGAAGAAAGAGAGCA	UCUUCUUCUUCUUCUGUUAACAA	Cleavage	pacid=19639972 locus=AT2G26520 ID=AT2G26520.1.TAIR10 annot-version=TAIR10	expressed protein
t-ath-isomiR-3385	AT2G26520.1	2.5	16.551	1	22	234	255	UGUUGACAGAAGAAAGAGAGCA	UCUUCUUCUUCUUCUGUUAACA	Cleavage	pacid=19639972 locus=AT2G26520 ID=AT2G26520.1.TAIR10 annot-version=TAIR10	expressed protein
t-ath-isomiR-261	AT2G27330.1	3	15.065	1	23	416	438	AAGUUGACAGAAGAGAGUGAGCA	UGAUACUUCUCUUUUGUCAACUU	Cleavage	pacid=19638198 locus=AT2G27330 ID=AT2G27330.1.TAIR10 annot-version=TAIR10	RNA recognition motif containing protein, putative, expressed
t-ath-isomiR-3607	AT2G27930.1	2.5	17.585	1	20	95	114	UUGACAGAAGAGAGAGAGCA	UGUUCUGUCUCUCCUGUCAA	Cleavage	pacid=19638744 locus=AT2G27930 ID=AT2G27930.1.TAIR10 annot-version=TAIR10	zinc-binding protein, putative, expressed
t-ath-isomiR-3608	AT2G27930.1	2.5	17.585	1	20	95	114	UUGACAGAAGAGAGAGAGCA	UGUUCUGUCUCUCCUGUCAA	Cleavage	pacid=19638744 locus=AT2G27930 ID=AT2G27930.1.TAIR10 annot-version=TAIR10	zinc-binding protein, putative, expressed
t-ath-isomiR-260	AT2G30880.1	3	19.289	1	21	453	473	AAGUUGACAGAAGAGAGUGAG	CUCCAUCUCUCCUGUCAACUU	Translation	pacid=19642481 locus=AT2G30880 ID=AT2G30880.1.TAIR10 annot-version=TAIR10	pleckstrin homology domain-containing protein, putative, expressed
t-ath-isomiR-261	AT2G30880.1	3	19.289	1	21	453	473	AAGUUGACAGAAGAGAGUGAG	CUCCAUCUCUCCUGUCAACUU	Translation	pacid=19642481 locus=AT2G30880 ID=AT2G30880.1.TAIR10 annot-version=TAIR10	pleckstrin homology domain-containing protein, putative, expressed
t-ath-isomiR-884	AT2G30880.1	3	19.641	1	20	453	472	AGUUGACAGAAGAGAGUGAG	CUCCAUCUCUCCUGUCAACU	Translation	pacid=19642481 locus=AT2G30880 ID=AT2G30880.1.TAIR10 annot-version=TAIR10	pleckstrin homology domain-containing protein, putative, expressed
t-ath-isomiR-885	AT2G30880.1	3	19.641	1	20	453	472	AGUUGACAGAAGAGAGUGAG	CUCCAUCUCUCCUGUCAACU	Translation	pacid=19642481 locus=AT2G30880 ID=AT2G30880.1.TAIR10 annot-version=TAIR10	pleckstrin homology domain-containing protein, putative, expressed
t-ath-isomiR-886	AT2G30880.1	3	19.641	1	20	453	472	AGUUGACAGAAGAGAGUGAG	CUCCAUCUCUCCUGUCAACU	Translation	pacid=19642481 locus=AT2G30880 ID=AT2G30880.1.TAIR10 annot-version=TAIR10	pleckstrin homology domain-containing protein, putative, expressed
t-ath-isomiR-1810	AT2G30880.1	3	17.887	1	22	453	474	GAAGUUGACAGAAGAGAGUGAG	CUCCAUCUCUCCUGUCAACUUC	Cleavage	pacid=19642481 locus=AT2G30880 ID=AT2G30880.1.TAIR10 annot-version=TAIR10	pleckstrin homology domain-containing protein, putative, expressed
t-ath-isomiR-1590	AT2G31830.2	3	13.03	1	20	2958	2977	CGUGCUCACUGCUCUUUCUG	CAGAAACAUCAGUGAGCACC	Cleavage	pacid=19639989 locus=AT2G31830 ID=AT2G31830.2.TAIR10 annot-version=TAIR10	endonuclease/exonuclease/phosphatase family domain containing protein, expressed
t-ath-isomiR-1206	AT2G33385.2	3	14.658	1	23	1202	1223	AUGUUGACAGAAGAAAGAGAGCA	UGUUUUUUUUCUU-UGUCAACAU	Translation	pacid=19643295 locus=AT2G33385 ID=AT2G33385.2.TAIR10 annot-version=TAIR10	ARPC2B, putative, expressed
t-ath-isomiR-3201	AT2G36690.1	2.5	18.753	1	20	408	427	UGCUCACCUCUCUUUCUGUC	GAUGGAAGGAGACGUGAGCA	Cleavage	pacid=19640007 locus=AT2G36690 ID=AT2G36690.1.TAIR10 annot-version=TAIR10	gibberellin 20 oxidase 2, putative, expressed
t-ath-isomiR-3202	AT2G36690.1	2.5	18.753	1	20	408	427	UGCUCACCUCUCUUUCUGUC	GAUGGAAGGAGACGUGAGCA	Cleavage	pacid=19640007 locus=AT2G36690 ID=AT2G36690.1.TAIR10 annot-version=TAIR10	gibberellin 20 oxidase 2, putative, expressed
t-ath-isomiR-3203	AT2G36690.1	2.5	18.753	1	20	408	427	UGCUCACCUCUCUUUCUGUC	GAUGGAAGGAGACGUGAGCA	Cleavage	pacid=19640007 locus=AT2G36690 ID=AT2G36690.1.TAIR10 annot-version=TAIR10	gibberellin 20 oxidase 2, putative, expressed
t-ath-isomiR-3204	AT2G36690.1	2.5	18.753	1	20	408	427	UGCUCACCUCUCUUUCUGUC	GAUGGAAGGAGACGUGAGCA	Cleavage	pacid=19640007 locus=AT2G36690 ID=AT2G36690.1.TAIR10 annot-version=TAIR10	gibberellin 20 oxidase 2, putative, expressed
t-ath-isomiR-3205	AT2G36690.1	2.5	18.753	1	20	408	427	UGCUCACCUCUCUUUCUGUC	GAUGGAAGGAGACGUGAGCA	Cleavage	pacid=19640007 locus=AT2G36690 ID=AT2G36690.1.TAIR10 annot-version=TAIR10	gibberellin 20 oxidase 2, putative, expressed
t-ath-isomiR-3607	AT2G36920.1	2.5	15.203	1	20	965	984	UUGACAGAAGAGAGAGAGCA	UGUUCUUUCUAUUUUGUCAA	Translation	pacid=19639691 locus=AT2G36920 ID=AT2G36920.1.TAIR10 annot-version=TAIR10	Unkown Protein
t-ath-isomiR-3608	AT2G36920.1	2.5	15.203	1	22	963	984	UUGACAGAAGAGAGAGAGCACA	UUUGUUCUUUCUAUUUUGUCAA	Translation	pacid=19639691 locus=AT2G36920 ID=AT2G36920.1.TAIR10 annot-version=TAIR10	Unkown Protein
t-ath-isomiR-3214	AT2G37160.2	3	13.962	1	21	195	216	UGCUCAC-UGCUCUUUCUGUCA	UUAGAGAAAGAGCAAGUGAGCA	Cleavage	pacid=19638733 locus=AT2G37160 ID=AT2G37160.2.TAIR10 annot-version=TAIR10	WD domain, G-beta repeat domain containing protein, expressed
t-ath-isomiR-119	AT2G38410.1	3	20.697	1	20	1138	1157	AACUGACAGAAGAGAGUGAG	CUGGUUCUCCUCUGUCAGUU	Translation	pacid=19638246 locus=AT2G38410 ID=AT2G38410.1.TAIR10 annot-version=TAIR10	VHS and GAT domain containing protein, expressed
t-ath-isomiR-120	AT2G38410.1	3	20.697	1	20	1138	1157	AACUGACAGAAGAGAGUGAG	CUGGUUCUCCUCUGUCAGUU	Translation	pacid=19638246 locus=AT2G38410 ID=AT2G38410.1.TAIR10 annot-version=TAIR10	VHS and GAT domain containing protein, expressed
t-ath-isomiR-121	AT2G38410.1	3	20.697	1	22	1136	1157	AACUGACAGAAGAGAGUGAGCA	UUCUGGUUCUCCUCUGUCAGUU	Translation	pacid=19638246 locus=AT2G38410 ID=AT2G38410.1.TAIR10 annot-version=TAIR10	VHS and GAT domain containing protein, expressed
t-ath-isomiR-122	AT2G38410.1	3	20.697	1	22	1136	1157	AACUGACAGAAGAGAGUGAGCA	UUCUGGUUCUCCUCUGUCAGUU	Translation	pacid=19638246 locus=AT2G38410 ID=AT2G38410.1.TAIR10 annot-version=TAIR10	VHS and GAT domain containing protein, expressed
t-ath-isomiR-123	AT2G38410.1	3	20.697	1	22	1136	1157	AACUGACAGAAGAGAGUGAGCA	UUCUGGUUCUCCUCUGUCAGUU	Translation	pacid=19638246 locus=AT2G38410 ID=AT2G38410.1.TAIR10 annot-version=TAIR10	VHS and GAT domain containing protein, expressed
t-ath-isomiR-1618	AT2G39410.2	3	12.725	1	20	819	838	CUCACUGCUCUAUCUGUCAG	GUAACAGAUAAAGCAGUGAG	Translation	pacid=19641427 locus=AT2G39410 ID=AT2G39410.2.TAIR10 annot-version=TAIR10	lipase, putative, expressed
t-ath-isomiR-2114	AT2G39410.2	2	12.677	1	20	820	839	GCUCACUGCUCUAUCUGUCA	UAACAGAUAAAGCAGUGAGC	Translation	pacid=19641427 locus=AT2G39410 ID=AT2G39410.2.TAIR10 annot-version=TAIR10	lipase, putative, expressed
t-ath-isomiR-2115	AT2G39410.2	2	12.677	1	20	820	839	GCUCACUGCUCUAUCUGUCA	UAACAGAUAAAGCAGUGAGC	Translation	pacid=19641427 locus=AT2G39410 ID=AT2G39410.2.TAIR10 annot-version=TAIR10	lipase, putative, expressed
t-ath-isomiR-2116	AT2G39410.2	2	12.677	1	20	820	839	GCUCACUGCUCUAUCUGUCA	UAACAGAUAAAGCAGUGAGC	Translation	pacid=19641427 locus=AT2G39410 ID=AT2G39410.2.TAIR10 annot-version=TAIR10	lipase, putative, expressed
t-ath-isomiR-2117	AT2G39410.2	2	12.677	1	24	816	839	GCUCACUGCUCUAUCUGUCAGAUU	AAAGUAACAGAUAAAGCAGUGAGC	Translation	pacid=19641427 locus=AT2G39410 ID=AT2G39410.2.TAIR10 annot-version=TAIR10	lipase, putative, expressed
t-ath-isomiR-2120	AT2G39410.2	3	12.677	1	20	820	839	GCUCACUGCUCUUUCUGUCA	UAACAGAUAAAGCAGUGAGC	Translation	pacid=19641427 locus=AT2G39410 ID=AT2G39410.2.TAIR10 annot-version=TAIR10	lipase, putative, expressed
t-ath-isomiR-2121	AT2G39410.2	3	12.677	1	20	820	839	GCUCACUGCUCUUUCUGUCA	UAACAGAUAAAGCAGUGAGC	Translation	pacid=19641427 locus=AT2G39410 ID=AT2G39410.2.TAIR10 annot-version=TAIR10	lipase, putative, expressed
t-ath-isomiR-2122	AT2G39410.2	3	12.677	1	20	820	839	GCUCACUGCUCUUUCUGUCA	UAACAGAUAAAGCAGUGAGC	Translation	pacid=19641427 locus=AT2G39410 ID=AT2G39410.2.TAIR10 annot-version=TAIR10	lipase, putative, expressed
t-ath-isomiR-2123	AT2G39410.2	3	12.677	1	24	816	839	GCUCACUGCUCUUUCUGUCAGAUU	AAAGUAACAGAUAAAGCAGUGAGC	Translation	pacid=19641427 locus=AT2G39410 ID=AT2G39410.2.TAIR10 annot-version=TAIR10	lipase, putative, expressed
t-ath-isomiR-2124	AT2G39410.2	3	12.677	1	24	816	839	GCUCACUGCUCUUUCUGUCAGAUU	AAAGUAACAGAUAAAGCAGUGAGC	Translation	pacid=19641427 locus=AT2G39410 ID=AT2G39410.2.TAIR10 annot-version=TAIR10	lipase, putative, expressed
t-ath-isomiR-3210	AT2G39410.2	3	12.724	1	21	820	840	UGCUCACUGCUCUAUCUGUCA	UAACAGAUAAAGCAGUGAGCC	Cleavage	pacid=19641427 locus=AT2G39410 ID=AT2G39410.2.TAIR10 annot-version=TAIR10	lipase, putative, expressed
t-ath-isomiR-3211	AT2G39410.2	3	12.724	1	21	820	840	UGCUCACUGCUCUAUCUGUCA	UAACAGAUAAAGCAGUGAGCC	Cleavage	pacid=19641427 locus=AT2G39410 ID=AT2G39410.2.TAIR10 annot-version=TAIR10	lipase, putative, expressed
t-ath-isomiR-3212	AT2G39410.2	3	12.724	1	21	820	840	UGCUCACUGCUCUAUCUGUCA	UAACAGAUAAAGCAGUGAGCC	Cleavage	pacid=19641427 locus=AT2G39410 ID=AT2G39410.2.TAIR10 annot-version=TAIR10	lipase, putative, expressed
t-ath-isomiR-2114	AT2G39420.1	3	18.78	1	20	800	819	GCUCACUGCUCUAUCUGUCA	UCACAGAUAAAGCGGUGAGU	Translation	pacid=19641291 locus=AT2G39420 ID=AT2G39420.1.TAIR10 annot-version=TAIR10	lipase, putative, expressed
t-ath-isomiR-2115	AT2G39420.1	3	18.78	1	20	800	819	GCUCACUGCUCUAUCUGUCA	UCACAGAUAAAGCGGUGAGU	Translation	pacid=19641291 locus=AT2G39420 ID=AT2G39420.1.TAIR10 annot-version=TAIR10	lipase, putative, expressed
t-ath-isomiR-2116	AT2G39420.1	3	18.78	1	20	800	819	GCUCACUGCUCUAUCUGUCA	UCACAGAUAAAGCGGUGAGU	Translation	pacid=19641291 locus=AT2G39420 ID=AT2G39420.1.TAIR10 annot-version=TAIR10	lipase, putative, expressed
t-ath-isomiR-2117	AT2G39420.1	3	18.78	1	24	796	819	GCUCACUGCUCUAUCUGUCAGAUU	AAAGUCACAGAUAAAGCGGUGAGU	Translation	pacid=19641291 locus=AT2G39420 ID=AT2G39420.1.TAIR10 annot-version=TAIR10	lipase, putative, expressed
t-ath-isomiR-260	AT2G40830.2	3	10.471	1	21	1426	1446	AAGUUGACAGAAGAGAGUGAG	CUCACUCUCUUUUAUCAACAU	Cleavage	pacid=19640491 locus=AT2G40830 ID=AT2G40830.2.TAIR10 annot-version=TAIR10	zinc finger, C3HC4 type domain containing protein, expressed
t-ath-isomiR-261	AT2G40830.2	3	10.471	1	21	1426	1446	AAGUUGACAGAAGAGAGUGAG	CUCACUCUCUUUUAUCAACAU	Cleavage	pacid=19640491 locus=AT2G40830 ID=AT2G40830.2.TAIR10 annot-version=TAIR10	zinc finger, C3HC4 type domain containing protein, expressed
t-ath-isomiR-884	AT2G40830.2	3	11.19	1	20	1426	1445	AGUUGACAGAAGAGAGUGAG	CUCACUCUCUUUUAUCAACA	Cleavage	pacid=19640491 locus=AT2G40830 ID=AT2G40830.2.TAIR10 annot-version=TAIR10	zinc finger, C3HC4 type domain containing protein, expressed
t-ath-isomiR-885	AT2G40830.2	3	11.19	1	20	1426	1445	AGUUGACAGAAGAGAGUGAG	CUCACUCUCUUUUAUCAACA	Cleavage	pacid=19640491 locus=AT2G40830 ID=AT2G40830.2.TAIR10 annot-version=TAIR10	zinc finger, C3HC4 type domain containing protein, expressed
t-ath-isomiR-886	AT2G40830.2	3	11.19	1	20	1426	1445	AGUUGACAGAAGAGAGUGAG	CUCACUCUCUUUUAUCAACA	Cleavage	pacid=19640491 locus=AT2G40830 ID=AT2G40830.2.TAIR10 annot-version=TAIR10	zinc finger, C3HC4 type domain containing protein, expressed
t-ath-isomiR-887	AT2G40830.2	3	11.19	1	20	1426	1445	AGUUGACAGAAGAGAGUGAG	CUCACUCUCUUUUAUCAACA	Cleavage	pacid=19640491 locus=AT2G40830 ID=AT2G40830.2.TAIR10 annot-version=TAIR10	zinc finger, C3HC4 type domain containing protein, expressed
t-ath-isomiR-2547	AT2G40830.2	3	11.314	1	20	1425	1444	GUUGACAGAAGAGAGUGAGC	UCUCACUCUCUUUUAUCAAC	Cleavage	pacid=19640491 locus=AT2G40830 ID=AT2G40830.2.TAIR10 annot-version=TAIR10	zinc finger, C3HC4 type domain containing protein, expressed
t-ath-isomiR-2548	AT2G40830.2	3	11.314	1	20	1425	1444	GUUGACAGAAGAGAGUGAGC	UCUCACUCUCUUUUAUCAAC	Cleavage	pacid=19640491 locus=AT2G40830 ID=AT2G40830.2.TAIR10 annot-version=TAIR10	zinc finger, C3HC4 type domain containing protein, expressed
t-ath-isomiR-2549	AT2G40830.2	3	11.314	1	20	1425	1444	GUUGACAGAAGAGAGUGAGC	UCUCACUCUCUUUUAUCAAC	Cleavage	pacid=19640491 locus=AT2G40830 ID=AT2G40830.2.TAIR10 annot-version=TAIR10	zinc finger, C3HC4 type domain containing protein, expressed
t-ath-isomiR-1206	AT2G41700.1	3	8.996	1	20	3690	3709	AUGUUGACAGAAGAAAGAGA	UUUCUUAUUUCCGUCAACAU	Translation	pacid=19638988 locus=AT2G41700 ID=AT2G41700.1.TAIR10 annot-version=TAIR10	ABC transporter, ATP-binding protein, putative, expressed
t-ath-isomiR-3210	AT2G43180.1	3	17.808	1	20	1129	1148	UGCUCACUGCUCUAUCUGUC	AUCAGAUAGAGAAGUGAGCA	Translation	pacid=19640151 locus=AT2G43180 ID=AT2G43180.1.TAIR10 annot-version=TAIR10	carboxyvinyl-carboxyphosphonate phosphorylmutase, putative, expressed
t-ath-isomiR-3211	AT2G43180.1	3	17.808	1	20	1129	1148	UGCUCACUGCUCUAUCUGUC	AUCAGAUAGAGAAGUGAGCA	Translation	pacid=19640151 locus=AT2G43180 ID=AT2G43180.1.TAIR10 annot-version=TAIR10	carboxyvinyl-carboxyphosphonate phosphorylmutase, putative, expressed
t-ath-isomiR-3212	AT2G43180.1	3	17.808	1	20	1129	1148	UGCUCACUGCUCUAUCUGUC	AUCAGAUAGAGAAGUGAGCA	Translation	pacid=19640151 locus=AT2G43180 ID=AT2G43180.1.TAIR10 annot-version=TAIR10	carboxyvinyl-carboxyphosphonate phosphorylmutase, putative, expressed
t-ath-isomiR-2042	AT2G43700.1	3	21.522	1	20	923	942	GCGACAGAAGAGAGUGAGCA	UCCUUGCUCUCUUCUGUUGU	Cleavage	pacid=19641547 locus=AT2G43700 ID=AT2G43700.1.TAIR10 annot-version=TAIR10	lectin-like receptor kinase 7, putative, expressed
t-ath-isomiR-2545	AT2G43980.1	3	12.12	1	20	1652	1671	GUUGACAGAAGAAAGAGAGC	GUUUUUUUUCUUUUGUCGAU	Cleavage	pacid=19641005 locus=AT2G43980 ID=AT2G43980.1.TAIR10 annot-version=TAIR10	Inositol 1, 3, 4-trisphosphate 5/6-kinase, putative, expressed
t-ath-isomiR-3385	AT2G43980.1	3	11.853	1	21	1652	1672	UGUUGACAGAAGAAAGAGAGC	GUUUUUUUUCUUUUGUCGAUA	Cleavage	pacid=19641005 locus=AT2G43980 ID=AT2G43980.1.TAIR10 annot-version=TAIR10	Inositol 1, 3, 4-trisphosphate 5/6-kinase, putative, expressed
t-ath-isomiR-1206	AT2G45580.1	3	13.584	1	21	96	116	AUGUUGACAGAAGAAAGAGAG	CUCUCUAUUUUCUCUUAACAU	Cleavage	pacid=19638344 locus=AT2G45580 ID=AT2G45580.1.TAIR10 annot-version=TAIR10	cytochrome P450, putative, expressed
t-ath-isomiR-3607	AT2G45730.1	3	14.732	1	20	628	647	UUGACAGAAGAGAGAGAGCA	UGCGUUAUCUCUUCUGUUAA	Cleavage	pacid=19642058 locus=AT2G45730 ID=AT2G45730.1.TAIR10 annot-version=TAIR10	tRNA methyltransferase, putative, expressed
t-ath-isomiR-3608	AT2G45730.1	3	14.732	1	20	628	647	UUGACAGAAGAGAGAGAGCA	UGCGUUAUCUCUUCUGUUAA	Cleavage	pacid=19642058 locus=AT2G45730 ID=AT2G45730.1.TAIR10 annot-version=TAIR10	tRNA methyltransferase, putative, expressed
t-ath-isomiR-260	AT2G46430.1	2.5	8.578	1	20	67	86	AAGUUGACAGAAGAGAGUGA	UUACUCUGUUUUGUCAGCUU	Cleavage	pacid=19639557 locus=AT2G46430 ID=AT2G46430.1.TAIR10 annot-version=TAIR10	cyclic nucleotide-gated ion channel 1, putative, expressed
t-ath-isomiR-261	AT2G46430.1	2.5	8.578	1	20	67	86	AAGUUGACAGAAGAGAGUGA	UUACUCUGUUUUGUCAGCUU	Cleavage	pacid=19639557 locus=AT2G46430 ID=AT2G46430.1.TAIR10 annot-version=TAIR10	cyclic nucleotide-gated ion channel 1, putative, expressed
t-ath-isomiR-400	AT2G46540.1	3	14.227	1	22	414	435	ACAGAAGAGAGUGAGCACACAU	AUGUGUGUACACUCACUUUUGU	Cleavage	pacid=19643021 locus=AT2G46540 ID=AT2G46540.1.TAIR10 annot-version=TAIR10	fiber protein Fb11, putative, expressed
t-ath-isomiR-1206	AT2G48160.1	2.5	11.738	1	21	4610	4630	AUGUUGACAGAAGAAAGAGAG	UUUUUUUUUUUGUGUCAACAU	Translation	pacid=19640969 locus=AT2G48160 ID=AT2G48160.1.TAIR10 annot-version=TAIR10	PWWP domain containing protein, expressed
t-ath-isomiR-3385	AT2G48160.1	3	11.809	1	20	4610	4629	UGUUGACAGAAGAAAGAGAG	UUUUUUUUUUUGUGUCAACA	Translation	pacid=19640969 locus=AT2G48160 ID=AT2G48160.1.TAIR10 annot-version=TAIR10	PWWP domain containing protein, expressed
t-ath-isomiR-2545	AT3G01175.1	2.5	6.538	1	21	112	131	GUUGACAGAAGAAAGAGAGCA	UGUUCUCUUUCUU-UGUCAAC	Cleavage	pacid=19663943 locus=AT3G01175 ID=AT3G01175.1.TAIR10 annot-version=TAIR10	expressed protein
t-ath-isomiR-3603	AT3G01175.1	3	6.535	1	20	112	130	UUGACAGAAGAAAGAGAGCA	UGUUCUCUUUCUU-UGUCAA	Cleavage	pacid=19663943 locus=AT3G01175 ID=AT3G01175.1.TAIR10 annot-version=TAIR10	expressed protein
t-ath-isomiR-3604	AT3G01175.1	3	6.535	1	20	112	130	UUGACAGAAGAAAGAGAGCA	UGUUCUCUUUCUU-UGUCAA	Cleavage	pacid=19663943 locus=AT3G01175 ID=AT3G01175.1.TAIR10 annot-version=TAIR10	expressed protein
t-ath-isomiR-3605	AT3G01175.1	3	6.535	1	20	112	130	UUGACAGAAGAAAGAGAGCA	UGUUCUCUUUCUU-UGUCAA	Cleavage	pacid=19663943 locus=AT3G01175 ID=AT3G01175.1.TAIR10 annot-version=TAIR10	expressed protein
t-ath-isomiR-3606	AT3G01175.1	3	6.535	1	20	112	130	UUGACAGAAGAAAGAGAGCA	UGUUCUCUUUCUU-UGUCAA	Cleavage	pacid=19663943 locus=AT3G01175 ID=AT3G01175.1.TAIR10 annot-version=TAIR10	expressed protein
t-ath-isomiR-2545	AT3G01410.1	3	13.372	1	20	400	419	GUUGACAGAAGAAAGAGAGC	ACGCUCUUUUUUCUGUCAAU	Cleavage	pacid=19659419 locus=AT3G01410 ID=AT3G01410.1.TAIR10 annot-version=TAIR10	expressed protein
t-ath-isomiR-3385	AT3G01410.1	2.5	12.509	1	20	401	420	UGUUGACAGAAGAAAGAGAG	CGCUCUUUUUUCUGUCAAUG	Cleavage	pacid=19659419 locus=AT3G01410 ID=AT3G01410.1.TAIR10 annot-version=TAIR10	expressed protein
t-ath-isomiR-3080	AT3G02210.1	3	12.298	1	21	1616	1636	UGACAGAAGAGAGAGAGCACA	UGUGUUCUCUCUUGUCUGUCC	Cleavage	pacid=19665141 locus=AT3G02210 ID=AT3G02210.1.TAIR10 annot-version=TAIR10	COBRA, putative, expressed
t-ath-isomiR-2107	AT3G02760.1	3	20.138	1	21	2015	2035	GCUCACUCUCUUUUUGUCAUA	UGAGACAAGAAGGGAGUGAGU	Cleavage	pacid=19664037 locus=AT3G02760 ID=AT3G02760.1.TAIR10 annot-version=TAIR10	tRNA synthetase class II core domain containing protein, expressed
t-ath-isomiR-2108	AT3G02760.1	3	20.138	1	21	2015	2035	GCUCACUCUCUUUUUGUCAUA	UGAGACAAGAAGGGAGUGAGU	Cleavage	pacid=19664037 locus=AT3G02760 ID=AT3G02760.1.TAIR10 annot-version=TAIR10	tRNA synthetase class II core domain containing protein, expressed
t-ath-isomiR-2110	AT3G02760.1	3	20.138	1	21	2015	2035	GCUCACUCUCUUUUUGUCAUA	UGAGACAAGAAGGGAGUGAGU	Cleavage	pacid=19664037 locus=AT3G02760 ID=AT3G02760.1.TAIR10 annot-version=TAIR10	tRNA synthetase class II core domain containing protein, expressed
t-ath-isomiR-2111	AT3G02760.1	3	20.138	1	25	2011	2035	GCUCACUCUCUUUUUGUCAUAACUU	AAACUGAGACAAGAAGGGAGUGAGU	Cleavage	pacid=19664037 locus=AT3G02760 ID=AT3G02760.1.TAIR10 annot-version=TAIR10	tRNA synthetase class II core domain containing protein, expressed
t-ath-isomiR-1206	AT3G03970.1	3	10.633	1	24	1860	1883	AUGUUGACAGAAGAAAGAGAGCAC	GUUCUCUUGUUCUUUUGUCAAUGU	Cleavage	pacid=19660873 locus=AT3G03970 ID=AT3G03970.1.TAIR10 annot-version=TAIR10	expressed protein
t-ath-isomiR-3079	AT3G03970.1	3	12.351	1	20	1860	1879	UGACAGAAGAAAGAGAGCAC	GUUCUCUUGUUCUUUUGUCA	Cleavage	pacid=19660873 locus=AT3G03970 ID=AT3G03970.1.TAIR10 annot-version=TAIR10	expressed protein
t-ath-isomiR-3385	AT3G03970.1	3	12.028	1	23	1860	1882	UGUUGACAGAAGAAAGAGAGCAC	GUUCUCUUGUUCUUUUGUCAAUG	Cleavage	pacid=19660873 locus=AT3G03970 ID=AT3G03970.1.TAIR10 annot-version=TAIR10	expressed protein
t-ath-isomiR-3603	AT3G03970.1	3	12.62	1	20	1861	1880	UUGACAGAAGAAAGAGAGCA	UUCUCUUGUUCUUUUGUCAA	Cleavage	pacid=19660873 locus=AT3G03970 ID=AT3G03970.1.TAIR10 annot-version=TAIR10	expressed protein
t-ath-isomiR-3604	AT3G03970.1	3	12.62	1	21	1860	1880	UUGACAGAAGAAAGAGAGCAC	GUUCUCUUGUUCUUUUGUCAA	Cleavage	pacid=19660873 locus=AT3G03970 ID=AT3G03970.1.TAIR10 annot-version=TAIR10	expressed protein
t-ath-isomiR-3605	AT3G03970.1	3	12.62	1	21	1860	1880	UUGACAGAAGAAAGAGAGCAC	GUUCUCUUGUUCUUUUGUCAA	Cleavage	pacid=19660873 locus=AT3G03970 ID=AT3G03970.1.TAIR10 annot-version=TAIR10	expressed protein
t-ath-isomiR-3606	AT3G03970.1	3	12.62	1	23	1858	1880	UUGACAGAAGAAAGAGAGCACAA	UAGUUCUCUUGUUCUUUUGUCAA	Cleavage	pacid=19660873 locus=AT3G03970 ID=AT3G03970.1.TAIR10 annot-version=TAIR10	expressed protein
t-ath-isomiR-3607	AT3G04070.1	3	4.205	1	20	75	94	UUGACAGAAGAGAGAGAGCA	UGUUCUUUCUUUUCUAUCAA	Cleavage	pacid=19659765 locus=AT3G04070 ID=AT3G04070.1.TAIR10 annot-version=TAIR10	No apical meristem protein, putative, expressed
t-ath-isomiR-3608	AT3G04070.1	3	4.205	1	20	75	94	UUGACAGAAGAGAGAGAGCA	UGUUCUUUCUUUUCUAUCAA	Cleavage	pacid=19659765 locus=AT3G04070 ID=AT3G04070.1.TAIR10 annot-version=TAIR10	No apical meristem protein, putative, expressed
t-ath-isomiR-260	AT3G07130.1	3	15.253	1	21	80	100	AAGUUGACAGAAGAGAGUGAG	CCCACUCUAUUCCGUCAACUU	Translation	pacid=19662746 locus=AT3G07130 ID=AT3G07130.1.TAIR10 annot-version=TAIR10	Ser/Thr protein phosphatase family protein, expressed
t-ath-isomiR-261	AT3G07130.1	3	15.253	1	22	79	100	AAGUUGACAGAAGAGAGUGAGC	GCCCACUCUAUUCCGUCAACUU	Translation	pacid=19662746 locus=AT3G07130 ID=AT3G07130.1.TAIR10 annot-version=TAIR10	Ser/Thr protein phosphatase family protein, expressed
t-ath-isomiR-884	AT3G07130.1	3	14.114	1	20	80	99	AGUUGACAGAAGAGAGUGAG	CCCACUCUAUUCCGUCAACU	Cleavage	pacid=19662746 locus=AT3G07130 ID=AT3G07130.1.TAIR10 annot-version=TAIR10	Ser/Thr protein phosphatase family protein, expressed
t-ath-isomiR-885	AT3G07130.1	3	14.114	1	21	79	99	AGUUGACAGAAGAGAGUGAGC	GCCCACUCUAUUCCGUCAACU	Cleavage	pacid=19662746 locus=AT3G07130 ID=AT3G07130.1.TAIR10 annot-version=TAIR10	Ser/Thr protein phosphatase family protein, expressed
t-ath-isomiR-886	AT3G07130.1	3	14.114	1	21	79	99	AGUUGACAGAAGAGAGUGAGC	GCCCACUCUAUUCCGUCAACU	Cleavage	pacid=19662746 locus=AT3G07130 ID=AT3G07130.1.TAIR10 annot-version=TAIR10	Ser/Thr protein phosphatase family protein, expressed
t-ath-isomiR-887	AT3G07130.1	3	14.114	1	21	79	99	AGUUGACAGAAGAGAGUGAGC	GCCCACUCUAUUCCGUCAACU	Cleavage	pacid=19662746 locus=AT3G07130 ID=AT3G07130.1.TAIR10 annot-version=TAIR10	Ser/Thr protein phosphatase family protein, expressed
t-ath-isomiR-1810	AT3G07130.1	2.5	14.353	1	23	79	101	GAAGUUGACAGAAGAGAGUGAGC	GCCCACUCUAUUCCGUCAACUUU	Translation	pacid=19662746 locus=AT3G07130 ID=AT3G07130.1.TAIR10 annot-version=TAIR10	Ser/Thr protein phosphatase family protein, expressed
t-ath-isomiR-3079	AT3G07270.1	3	8.283	1	21	1820	1840	UGACAGAAGAAAGAGAGCACA	UGUCUUCUCUUUUUUUUGUUA	Cleavage	pacid=19662108 locus=AT3G07270 ID=AT3G07270.1.TAIR10 annot-version=TAIR10	GTP cyclohydrolase I 1, putative, expressed
t-ath-isomiR-1206	AT3G11850.1	3	15.468	1	23	1946	1968	AUGUUGACAGAAGAAAGAGAGCA	UUUUUUCUUUUUUUUAUCAAUAU	Cleavage	pacid=19663992 locus=AT3G11850 ID=AT3G11850.1.TAIR10 annot-version=TAIR10	DUF593 domain containing protein, expressed
t-ath-isomiR-2100	AT3G12670.1	2.5	20.016	1	20	66	85	GCUCACCUCUCUUUCUGUCA	UGACAGGAGGAGUGGUGAGU	Cleavage	pacid=19662826 locus=AT3G12670 ID=AT3G12670.1.TAIR10 annot-version=TAIR10	CTP synthase, putative, expressed
t-ath-isomiR-2101	AT3G12670.1	2.5	20.016	1	20	66	85	GCUCACCUCUCUUUCUGUCA	UGACAGGAGGAGUGGUGAGU	Cleavage	pacid=19662826 locus=AT3G12670 ID=AT3G12670.1.TAIR10 annot-version=TAIR10	CTP synthase, putative, expressed
t-ath-isomiR-2102	AT3G12670.1	2.5	20.016	1	20	66	85	GCUCACCUCUCUUUCUGUCA	UGACAGGAGGAGUGGUGAGU	Cleavage	pacid=19662826 locus=AT3G12670 ID=AT3G12670.1.TAIR10 annot-version=TAIR10	CTP synthase, putative, expressed
t-ath-isomiR-2120	AT3G12670.1	2.5	20.016	1	20	66	85	GCUCACUGCUCUUUCUGUCA	UGACAGGAGGAGUGGUGAGU	Cleavage	pacid=19662826 locus=AT3G12670 ID=AT3G12670.1.TAIR10 annot-version=TAIR10	CTP synthase, putative, expressed
t-ath-isomiR-2121	AT3G12670.1	2.5	20.016	1	20	66	85	GCUCACUGCUCUUUCUGUCA	UGACAGGAGGAGUGGUGAGU	Cleavage	pacid=19662826 locus=AT3G12670 ID=AT3G12670.1.TAIR10 annot-version=TAIR10	CTP synthase, putative, expressed
t-ath-isomiR-2122	AT3G12670.1	2.5	20.016	1	20	66	85	GCUCACUGCUCUUUCUGUCA	UGACAGGAGGAGUGGUGAGU	Cleavage	pacid=19662826 locus=AT3G12670 ID=AT3G12670.1.TAIR10 annot-version=TAIR10	CTP synthase, putative, expressed
t-ath-isomiR-2123	AT3G12670.1	2.5	20.016	1	20	66	85	GCUCACUGCUCUUUCUGUCA	UGACAGGAGGAGUGGUGAGU	Cleavage	pacid=19662826 locus=AT3G12670 ID=AT3G12670.1.TAIR10 annot-version=TAIR10	CTP synthase, putative, expressed
t-ath-isomiR-2124	AT3G12670.1	2.5	20.016	1	20	66	85	GCUCACUGCUCUUUCUGUCA	UGACAGGAGGAGUGGUGAGU	Cleavage	pacid=19662826 locus=AT3G12670 ID=AT3G12670.1.TAIR10 annot-version=TAIR10	CTP synthase, putative, expressed
t-ath-isomiR-3201	AT3G12670.1	3	20.034	1	20	67	86	UGCUCACCUCUCUUUCUGUC	GACAGGAGGAGUGGUGAGUG	Translation	pacid=19662826 locus=AT3G12670 ID=AT3G12670.1.TAIR10 annot-version=TAIR10	CTP synthase, putative, expressed
t-ath-isomiR-3202	AT3G12670.1	3	20.034	1	21	66	86	UGCUCACCUCUCUUUCUGUCA	UGACAGGAGGAGUGGUGAGUG	Translation	pacid=19662826 locus=AT3G12670 ID=AT3G12670.1.TAIR10 annot-version=TAIR10	CTP synthase, putative, expressed
t-ath-isomiR-3203	AT3G12670.1	3	20.034	1	21	66	86	UGCUCACCUCUCUUUCUGUCA	UGACAGGAGGAGUGGUGAGUG	Translation	pacid=19662826 locus=AT3G12670 ID=AT3G12670.1.TAIR10 annot-version=TAIR10	CTP synthase, putative, expressed
t-ath-isomiR-3204	AT3G12670.1	3	20.034	1	21	66	86	UGCUCACCUCUCUUUCUGUCA	UGACAGGAGGAGUGGUGAGUG	Translation	pacid=19662826 locus=AT3G12670 ID=AT3G12670.1.TAIR10 annot-version=TAIR10	CTP synthase, putative, expressed
t-ath-isomiR-3205	AT3G12670.1	3	20.034	1	21	66	86	UGCUCACCUCUCUUUCUGUCA	UGACAGGAGGAGUGGUGAGUG	Translation	pacid=19662826 locus=AT3G12670 ID=AT3G12670.1.TAIR10 annot-version=TAIR10	CTP synthase, putative, expressed
t-ath-isomiR-3214	AT3G12670.1	3	20.034	1	21	66	86	UGCUCACUGCUCUUUCUGUCA	UGACAGGAGGAGUGGUGAGUG	Cleavage	pacid=19662826 locus=AT3G12670 ID=AT3G12670.1.TAIR10 annot-version=TAIR10	CTP synthase, putative, expressed
t-ath-isomiR-3215	AT3G12670.1	3	20.034	1	21	66	86	UGCUCACUGCUCUUUCUGUCA	UGACAGGAGGAGUGGUGAGUG	Cleavage	pacid=19662826 locus=AT3G12670 ID=AT3G12670.1.TAIR10 annot-version=TAIR10	CTP synthase, putative, expressed
t-ath-isomiR-2545	AT3G13810.2	2.5	6.986	1	22	5	26	GUUGACAGAAGAAAGAGAGCAC	GGGUUCUUUUUUUUUUGUCAAU	Cleavage	pacid=19662837 locus=AT3G13810 ID=AT3G13810.2.TAIR10 annot-version=TAIR10	ZOS1-04 - C2H2 zinc finger protein, expressed
t-ath-isomiR-3079	AT3G13810.2	3	6.986	1	20	5	24	UGACAGAAGAAAGAGAGCAC	GGGUUCUUUUUUUUUUGUCA	Cleavage	pacid=19662837 locus=AT3G13810 ID=AT3G13810.2.TAIR10 annot-version=TAIR10	ZOS1-04 - C2H2 zinc finger protein, expressed
t-ath-isomiR-3603	AT3G13810.2	3	6.986	1	20	6	25	UUGACAGAAGAAAGAGAGCA	GGUUCUUUUUUUUUUGUCAA	Cleavage	pacid=19662837 locus=AT3G13810 ID=AT3G13810.2.TAIR10 annot-version=TAIR10	ZOS1-04 - C2H2 zinc finger protein, expressed
t-ath-isomiR-3604	AT3G13810.2	3	6.986	1	21	5	25	UUGACAGAAGAAAGAGAGCAC	GGGUUCUUUUUUUUUUGUCAA	Cleavage	pacid=19662837 locus=AT3G13810 ID=AT3G13810.2.TAIR10 annot-version=TAIR10	ZOS1-04 - C2H2 zinc finger protein, expressed
t-ath-isomiR-3605	AT3G13810.2	3	6.986	1	21	5	25	UUGACAGAAGAAAGAGAGCAC	GGGUUCUUUUUUUUUUGUCAA	Cleavage	pacid=19662837 locus=AT3G13810 ID=AT3G13810.2.TAIR10 annot-version=TAIR10	ZOS1-04 - C2H2 zinc finger protein, expressed
t-ath-isomiR-3606	AT3G13810.2	3	6.986	1	23	3	25	UUGACAGAAGAAAGAGAGCACAA	UAGGGUUCUUUUUUUUUUGUCAA	Cleavage	pacid=19662837 locus=AT3G13810 ID=AT3G13810.2.TAIR10 annot-version=TAIR10	ZOS1-04 - C2H2 zinc finger protein, expressed
t-ath-isomiR-3385	AT3G14120.1	3	17.616	1	22	3383	3404	UGUUGACAGAAGAAAGAGAGCA	UUCUCUCUUUGUUCAGUCGGCA	Cleavage	pacid=19659499 locus=AT3G14120 ID=AT3G14120.1.TAIR10 annot-version=TAIR10	nuclear pore protein 84/107 containing protein, expressed
t-ath-isomiR-2545	AT3G14310.1	3	14.984	1	20	2076	2095	GUUGACAGAAGAAAGAGAGC	UCUCUCUUUUUGUUGUCAAC	Translation	pacid=19661177 locus=AT3G14310 ID=AT3G14310.1.TAIR10 annot-version=TAIR10	pectinesterase, putative, expressed
t-ath-isomiR-3385	AT3G14310.1	2.5	14.704	1	20	2077	2096	UGUUGACAGAAGAAAGAGAG	CUCUCUUUUUGUUGUCAACG	Translation	pacid=19661177 locus=AT3G14310 ID=AT3G14310.1.TAIR10 annot-version=TAIR10	pectinesterase, putative, expressed
t-ath-isomiR-1666	AT3G14380.1	3	16.429	1	20	231	250	CUGACAGAAGAGAGUGAGCA	UGCUUAUUCUCUUCUCUCGG	Cleavage	pacid=19664669 locus=AT3G14380 ID=AT3G14380.1.TAIR10 annot-version=TAIR10	membrane associated DUF588 domain containing protein, putative, expressed
t-ath-isomiR-1667	AT3G14380.1	3	16.429	1	20	231	250	CUGACAGAAGAGAGUGAGCA	UGCUUAUUCUCUUCUCUCGG	Cleavage	pacid=19664669 locus=AT3G14380 ID=AT3G14380.1.TAIR10 annot-version=TAIR10	membrane associated DUF588 domain containing protein, putative, expressed
t-ath-isomiR-1668	AT3G14380.1	3	16.429	1	20	231	250	CUGACAGAAGAGAGUGAGCA	UGCUUAUUCUCUUCUCUCGG	Cleavage	pacid=19664669 locus=AT3G14380 ID=AT3G14380.1.TAIR10 annot-version=TAIR10	membrane associated DUF588 domain containing protein, putative, expressed
t-ath-isomiR-3080	AT3G15040.1	3	13.513	1	19	494	513	UGACAGAAG-AGAGAGAGCA	UGCUCUCUCUACUUCUGUCU	Translation	pacid=19658571 locus=AT3G15040 ID=AT3G15040.1.TAIR10 annot-version=TAIR10	DUF584 domain containing protein, putative, expressed
t-ath-isomiR-2545	AT3G16560.1	2.5	18.835	1	22	631	652	GUUGACAGAAGAAAGAGAGCAC	GAGUUCUCCUUCUUCUGUUAAU	Cleavage	pacid=19659143 locus=AT3G16560 ID=AT3G16560.1.TAIR10 annot-version=TAIR10	protein phosphatase 2C, putative, expressed
t-ath-isomiR-3079	AT3G16560.1	3	19.263	1	21	630	650	UGACAGAAGAAAGAGAGCACA	UGAGUUCUCCUUCUUCUGUUA	Cleavage	pacid=19659143 locus=AT3G16560 ID=AT3G16560.1.TAIR10 annot-version=TAIR10	protein phosphatase 2C, putative, expressed
t-ath-isomiR-3385	AT3G16560.1	3	18.708	1	23	631	653	UGUUGACAGAAGAAAGAGAGCAC	GAGUUCUCCUUCUUCUGUUAAUG	Cleavage	pacid=19659143 locus=AT3G16560 ID=AT3G16560.1.TAIR10 annot-version=TAIR10	protein phosphatase 2C, putative, expressed
t-ath-isomiR-3603	AT3G16560.1	3	18.73	1	20	632	651	UUGACAGAAGAAAGAGAGCA	AGUUCUCCUUCUUCUGUUAA	Cleavage	pacid=19659143 locus=AT3G16560 ID=AT3G16560.1.TAIR10 annot-version=TAIR10	protein phosphatase 2C, putative, expressed
t-ath-isomiR-3604	AT3G16560.1	3	18.73	1	21	631	651	UUGACAGAAGAAAGAGAGCAC	GAGUUCUCCUUCUUCUGUUAA	Cleavage	pacid=19659143 locus=AT3G16560 ID=AT3G16560.1.TAIR10 annot-version=TAIR10	protein phosphatase 2C, putative, expressed
t-ath-isomiR-3605	AT3G16560.1	3	18.73	1	22	630	651	UUGACAGAAGAAAGAGAGCACA	UGAGUUCUCCUUCUUCUGUUAA	Cleavage	pacid=19659143 locus=AT3G16560 ID=AT3G16560.1.TAIR10 annot-version=TAIR10	protein phosphatase 2C, putative, expressed
t-ath-isomiR-3606	AT3G16560.1	3	18.73	1	22	630	651	UUGACAGAAGAAAGAGAGCACA	UGAGUUCUCCUUCUUCUGUUAA	Cleavage	pacid=19659143 locus=AT3G16560 ID=AT3G16560.1.TAIR10 annot-version=TAIR10	protein phosphatase 2C, putative, expressed
t-ath-isomiR-119	AT3G17330.1	3	20.055	1	20	1273	1292	AACUGACAGAAGAGAGUGAG	CUUAUUCUUUUCUGUCAAUU	Cleavage	pacid=19662789 locus=AT3G17330 ID=AT3G17330.1.TAIR10 annot-version=TAIR10	ECT protein, putative, expressed
t-ath-isomiR-120	AT3G17330.1	3	20.055	1	20	1273	1292	AACUGACAGAAGAGAGUGAG	CUUAUUCUUUUCUGUCAAUU	Cleavage	pacid=19662789 locus=AT3G17330 ID=AT3G17330.1.TAIR10 annot-version=TAIR10	ECT protein, putative, expressed
t-ath-isomiR-121	AT3G17330.1	3	20.055	1	22	1271	1292	AACUGACAGAAGAGAGUGAGCA	UUCUUAUUCUUUUCUGUCAAUU	Cleavage	pacid=19662789 locus=AT3G17330 ID=AT3G17330.1.TAIR10 annot-version=TAIR10	ECT protein, putative, expressed
t-ath-isomiR-122	AT3G17330.1	3	20.055	1	22	1271	1292	AACUGACAGAAGAGAGUGAGCA	UUCUUAUUCUUUUCUGUCAAUU	Cleavage	pacid=19662789 locus=AT3G17330 ID=AT3G17330.1.TAIR10 annot-version=TAIR10	ECT protein, putative, expressed
t-ath-isomiR-123	AT3G17330.1	3	20.055	1	24	1269	1292	AACUGACAGAAGAGAGUGAGCACA	UUUUCUUAUUCUUUUCUGUCAAUU	Cleavage	pacid=19662789 locus=AT3G17330 ID=AT3G17330.1.TAIR10 annot-version=TAIR10	ECT protein, putative, expressed
t-ath-isomiR-260	AT3G17330.1	3	19.346	1	21	1273	1293	AAGUUGACAGAAGAGAGUGAG	CUUAUUCUUUUCUGUCAAUUC	Cleavage	pacid=19662789 locus=AT3G17330 ID=AT3G17330.1.TAIR10 annot-version=TAIR10	ECT protein, putative, expressed
t-ath-isomiR-261	AT3G17330.1	3	19.346	1	23	1271	1293	AAGUUGACAGAAGAGAGUGAGCA	UUCUUAUUCUUUUCUGUCAAUUC	Cleavage	pacid=19662789 locus=AT3G17330 ID=AT3G17330.1.TAIR10 annot-version=TAIR10	ECT protein, putative, expressed
t-ath-isomiR-884	AT3G17330.1	2	20.055	1	20	1273	1292	AGUUGACAGAAGAGAGUGAG	CUUAUUCUUUUCUGUCAAUU	Cleavage	pacid=19662789 locus=AT3G17330 ID=AT3G17330.1.TAIR10 annot-version=TAIR10	ECT protein, putative, expressed
t-ath-isomiR-885	AT3G17330.1	2	20.055	1	20	1273	1292	AGUUGACAGAAGAGAGUGAG	CUUAUUCUUUUCUGUCAAUU	Cleavage	pacid=19662789 locus=AT3G17330 ID=AT3G17330.1.TAIR10 annot-version=TAIR10	ECT protein, putative, expressed
t-ath-isomiR-886	AT3G17330.1	2	20.055	1	22	1271	1292	AGUUGACAGAAGAGAGUGAGCA	UUCUUAUUCUUUUCUGUCAAUU	Cleavage	pacid=19662789 locus=AT3G17330 ID=AT3G17330.1.TAIR10 annot-version=TAIR10	ECT protein, putative, expressed
t-ath-isomiR-887	AT3G17330.1	2	20.055	1	24	1269	1292	AGUUGACAGAAGAGAGUGAGCACA	UUUUCUUAUUCUUUUCUGUCAAUU	Cleavage	pacid=19662789 locus=AT3G17330 ID=AT3G17330.1.TAIR10 annot-version=TAIR10	ECT protein, putative, expressed
t-ath-isomiR-2547	AT3G17330.1	3	19.616	1	21	1271	1291	GUUGACAGAAGAGAGUGAGCA	UUCUUAUUCUUUUCUGUCAAU	Cleavage	pacid=19662789 locus=AT3G17330 ID=AT3G17330.1.TAIR10 annot-version=TAIR10	ECT protein, putative, expressed
t-ath-isomiR-2548	AT3G17330.1	3	19.616	1	21	1271	1291	GUUGACAGAAGAGAGUGAGCA	UUCUUAUUCUUUUCUGUCAAU	Cleavage	pacid=19662789 locus=AT3G17330 ID=AT3G17330.1.TAIR10 annot-version=TAIR10	ECT protein, putative, expressed
t-ath-isomiR-2549	AT3G17330.1	3	19.616	1	23	1269	1291	GUUGACAGAAGAGAGUGAGCACA	UUUUCUUAUUCUUUUCUGUCAAU	Cleavage	pacid=19662789 locus=AT3G17330 ID=AT3G17330.1.TAIR10 annot-version=TAIR10	ECT protein, putative, expressed
t-ath-isomiR-3611	AT3G17330.1	2.5	18.874	1	20	1271	1290	UUGACAGAAGAGAGUGAGCA	UUCUUAUUCUUUUCUGUCAA	Cleavage	pacid=19662789 locus=AT3G17330 ID=AT3G17330.1.TAIR10 annot-version=TAIR10	ECT protein, putative, expressed
t-ath-isomiR-3612	AT3G17330.1	2.5	18.874	1	20	1271	1290	UUGACAGAAGAGAGUGAGCA	UUCUUAUUCUUUUCUGUCAA	Cleavage	pacid=19662789 locus=AT3G17330 ID=AT3G17330.1.TAIR10 annot-version=TAIR10	ECT protein, putative, expressed
t-ath-isomiR-3613	AT3G17330.1	2.5	18.874	1	22	1269	1290	UUGACAGAAGAGAGUGAGCACA	UUUUCUUAUUCUUUUCUGUCAA	Cleavage	pacid=19662789 locus=AT3G17330 ID=AT3G17330.1.TAIR10 annot-version=TAIR10	ECT protein, putative, expressed
t-ath-isomiR-3614	AT3G17330.1	2.5	18.874	1	22	1269	1290	UUGACAGAAGAGAGUGAGCACA	UUUUCUUAUUCUUUUCUGUCAA	Cleavage	pacid=19662789 locus=AT3G17330 ID=AT3G17330.1.TAIR10 annot-version=TAIR10	ECT protein, putative, expressed
t-ath-isomiR-3615	AT3G17330.1	2.5	18.874	1	24	1267	1290	UUGACAGAAGAGAGUGAGCACACA	UAUUUUCUUAUUCUUUUCUGUCAA	Cleavage	pacid=19662789 locus=AT3G17330 ID=AT3G17330.1.TAIR10 annot-version=TAIR10	ECT protein, putative, expressed
t-ath-isomiR-3603	AT3G17340.2	3	15.086	1	20	807	826	UUGACAGAAGAAAGAGAGCA	UGCUCGGUUCCUUCUGUCAA	Translation	pacid=19661061 locus=AT3G17340 ID=AT3G17340.2.TAIR10 annot-version=TAIR10	protein transporter, putative, expressed
t-ath-isomiR-3604	AT3G17340.2	3	15.086	1	20	807	826	UUGACAGAAGAAAGAGAGCA	UGCUCGGUUCCUUCUGUCAA	Translation	pacid=19661061 locus=AT3G17340 ID=AT3G17340.2.TAIR10 annot-version=TAIR10	protein transporter, putative, expressed
t-ath-isomiR-3605	AT3G17340.2	3	15.086	1	22	805	826	UUGACAGAAGAAAGAGAGCACA	UCUGCUCGGUUCCUUCUGUCAA	Translation	pacid=19661061 locus=AT3G17340 ID=AT3G17340.2.TAIR10 annot-version=TAIR10	protein transporter, putative, expressed
t-ath-isomiR-3611	AT3G17340.2	3	15.086	1	20	807	826	UUGACAGAAGAGAGUGAGCA	UGCUCGGUUCCUUCUGUCAA	Translation	pacid=19661061 locus=AT3G17340 ID=AT3G17340.2.TAIR10 annot-version=TAIR10	protein transporter, putative, expressed
t-ath-isomiR-3612	AT3G17340.2	3	15.086	1	20	807	826	UUGACAGAAGAGAGUGAGCA	UGCUCGGUUCCUUCUGUCAA	Translation	pacid=19661061 locus=AT3G17340 ID=AT3G17340.2.TAIR10 annot-version=TAIR10	protein transporter, putative, expressed
t-ath-isomiR-3613	AT3G17340.2	3	15.086	1	22	805	826	UUGACAGAAGAGAGUGAGCACA	UCUGCUCGGUUCCUUCUGUCAA	Translation	pacid=19661061 locus=AT3G17340 ID=AT3G17340.2.TAIR10 annot-version=TAIR10	protein transporter, putative, expressed
t-ath-isomiR-3614	AT3G17340.2	3	15.086	1	22	805	826	UUGACAGAAGAGAGUGAGCACA	UCUGCUCGGUUCCUUCUGUCAA	Translation	pacid=19661061 locus=AT3G17340 ID=AT3G17340.2.TAIR10 annot-version=TAIR10	protein transporter, putative, expressed
t-ath-isomiR-3615	AT3G17340.2	3	15.086	1	22	805	826	UUGACAGAAGAGAGUGAGCACA	UCUGCUCGGUUCCUUCUGUCAA	Translation	pacid=19661061 locus=AT3G17340 ID=AT3G17340.2.TAIR10 annot-version=TAIR10	protein transporter, putative, expressed
t-ath-isomiR-400	AT3G17480.1	3	18.262	1	22	767	788	ACAGAAGAGAGUGAGCACACAU	AUGUGAUCUCACUAUCUUCUGU	Translation	pacid=19663768 locus=AT3G17480 ID=AT3G17480.1.TAIR10 annot-version=TAIR10	OsFBX331 - F-box domain containing protein, expressed
t-ath-isomiR-1	AT3G19370.1	3	7.177	1	24	47	70	AAAACUGACAGAAGAGAGUGAGCA	UUCUUGUUCUCUUUUGUUGGUUUU	Cleavage	pacid=19660073 locus=AT3G19370 ID=AT3G19370.1.TAIR10 annot-version=TAIR10	plant protein of unknown function DUF869 domain containing protein, expressed
t-ath-isomiR-22	AT3G19370.1	3	7.114	1	23	47	69	AAACUGACAGAAGAGAGUGAGCA	UUCUUGUUCUCUUUUGUUGGUUU	Cleavage	pacid=19660073 locus=AT3G19370 ID=AT3G19370.1.TAIR10 annot-version=TAIR10	plant protein of unknown function DUF869 domain containing protein, expressed
t-ath-isomiR-23	AT3G19370.1	3	7.114	1	23	47	69	AAACUGACAGAAGAGAGUGAGCA	UUCUUGUUCUCUUUUGUUGGUUU	Cleavage	pacid=19660073 locus=AT3G19370 ID=AT3G19370.1.TAIR10 annot-version=TAIR10	plant protein of unknown function DUF869 domain containing protein, expressed
t-ath-isomiR-119	AT3G19370.1	3	7.303	1	20	49	68	AACUGACAGAAGAGAGUGAG	CUUGUUCUCUUUUGUUGGUU	Cleavage	pacid=19660073 locus=AT3G19370 ID=AT3G19370.1.TAIR10 annot-version=TAIR10	plant protein of unknown function DUF869 domain containing protein, expressed
t-ath-isomiR-120	AT3G19370.1	3	7.303	1	20	49	68	AACUGACAGAAGAGAGUGAG	CUUGUUCUCUUUUGUUGGUU	Cleavage	pacid=19660073 locus=AT3G19370 ID=AT3G19370.1.TAIR10 annot-version=TAIR10	plant protein of unknown function DUF869 domain containing protein, expressed
t-ath-isomiR-121	AT3G19370.1	3	7.303	1	22	47	68	AACUGACAGAAGAGAGUGAGCA	UUCUUGUUCUCUUUUGUUGGUU	Cleavage	pacid=19660073 locus=AT3G19370 ID=AT3G19370.1.TAIR10 annot-version=TAIR10	plant protein of unknown function DUF869 domain containing protein, expressed
t-ath-isomiR-122	AT3G19370.1	3	7.303	1	22	47	68	AACUGACAGAAGAGAGUGAGCA	UUCUUGUUCUCUUUUGUUGGUU	Cleavage	pacid=19660073 locus=AT3G19370 ID=AT3G19370.1.TAIR10 annot-version=TAIR10	plant protein of unknown function DUF869 domain containing protein, expressed
t-ath-isomiR-123	AT3G19370.1	3	7.303	1	24	45	68	AACUGACAGAAGAGAGUGAGCACA	UCUUCUUGUUCUCUUUUGUUGGUU	Cleavage	pacid=19660073 locus=AT3G19370 ID=AT3G19370.1.TAIR10 annot-version=TAIR10	plant protein of unknown function DUF869 domain containing protein, expressed
t-ath-isomiR-2778	AT3G19790.1	3	13.217	1	20	560	579	UCACCUCUCUUUCUGUCAGU	ACUGGCAAAAAGAGAGAUGA	Cleavage	pacid=19663770 locus=AT3G19790 ID=AT3G19790.1.TAIR10 annot-version=TAIR10	Unkown Protein
t-ath-isomiR-260	AT3G24310.1	2	18.076	1	20	828	847	AAGUUGACAGAAGAGAGUGA	UCAUUCCCUUCUGUUAACUU	Cleavage	pacid=19659593 locus=AT3G24310 ID=AT3G24310.1.TAIR10 annot-version=TAIR10	MYB family transcription factor, putative, expressed
t-ath-isomiR-261	AT3G24310.1	2	18.076	1	23	825	847	AAGUUGACAGAAGAGAGUGAGCA	UGGUCAUUCCCUUCUGUUAACUU	Cleavage	pacid=19659593 locus=AT3G24310 ID=AT3G24310.1.TAIR10 annot-version=TAIR10	MYB family transcription factor, putative, expressed
t-ath-isomiR-884	AT3G24310.1	3	17.803	1	20	827	846	AGUUGACAGAAGAGAGUGAG	GUCAUUCCCUUCUGUUAACU	Cleavage	pacid=19659593 locus=AT3G24310 ID=AT3G24310.1.TAIR10 annot-version=TAIR10	MYB family transcription factor, putative, expressed
t-ath-isomiR-885	AT3G24310.1	3	17.803	1	21	826	846	AGUUGACAGAAGAGAGUGAGC	GGUCAUUCCCUUCUGUUAACU	Cleavage	pacid=19659593 locus=AT3G24310 ID=AT3G24310.1.TAIR10 annot-version=TAIR10	MYB family transcription factor, putative, expressed
t-ath-isomiR-886	AT3G24310.1	3	17.803	1	22	825	846	AGUUGACAGAAGAGAGUGAGCA	UGGUCAUUCCCUUCUGUUAACU	Cleavage	pacid=19659593 locus=AT3G24310 ID=AT3G24310.1.TAIR10 annot-version=TAIR10	MYB family transcription factor, putative, expressed
t-ath-isomiR-887	AT3G24310.1	3	17.803	1	22	825	846	AGUUGACAGAAGAGAGUGAGCA	UGGUCAUUCCCUUCUGUUAACU	Cleavage	pacid=19659593 locus=AT3G24310 ID=AT3G24310.1.TAIR10 annot-version=TAIR10	MYB family transcription factor, putative, expressed
t-ath-isomiR-1810	AT3G24310.1	3	18.621	1	24	825	848	GAAGUUGACAGAAGAGAGUGAGCA	UGGUCAUUCCCUUCUGUUAACUUG	Cleavage	pacid=19659593 locus=AT3G24310 ID=AT3G24310.1.TAIR10 annot-version=TAIR10	MYB family transcription factor, putative, expressed
t-ath-isomiR-2547	AT3G24310.1	3	18.113	1	21	825	845	GUUGACAGAAGAGAGUGAGCA	UGGUCAUUCCCUUCUGUUAAC	Cleavage	pacid=19659593 locus=AT3G24310 ID=AT3G24310.1.TAIR10 annot-version=TAIR10	MYB family transcription factor, putative, expressed
t-ath-isomiR-2548	AT3G24310.1	3	18.113	1	21	825	845	GUUGACAGAAGAGAGUGAGCA	UGGUCAUUCCCUUCUGUUAAC	Cleavage	pacid=19659593 locus=AT3G24310 ID=AT3G24310.1.TAIR10 annot-version=TAIR10	MYB family transcription factor, putative, expressed
t-ath-isomiR-2549	AT3G24310.1	3	18.113	1	21	825	845	GUUGACAGAAGAGAGUGAGCA	UGGUCAUUCCCUUCUGUUAAC	Cleavage	pacid=19659593 locus=AT3G24310 ID=AT3G24310.1.TAIR10 annot-version=TAIR10	MYB family transcription factor, putative, expressed
t-ath-isomiR-3611	AT3G24310.1	3	18.122	1	20	825	844	UUGACAGAAGAGAGUGAGCA	UGGUCAUUCCCUUCUGUUAA	Translation	pacid=19659593 locus=AT3G24310 ID=AT3G24310.1.TAIR10 annot-version=TAIR10	MYB family transcription factor, putative, expressed
t-ath-isomiR-3612	AT3G24310.1	3	18.122	1	20	825	844	UUGACAGAAGAGAGUGAGCA	UGGUCAUUCCCUUCUGUUAA	Translation	pacid=19659593 locus=AT3G24310 ID=AT3G24310.1.TAIR10 annot-version=TAIR10	MYB family transcription factor, putative, expressed
t-ath-isomiR-3613	AT3G24310.1	3	18.122	1	20	825	844	UUGACAGAAGAGAGUGAGCA	UGGUCAUUCCCUUCUGUUAA	Translation	pacid=19659593 locus=AT3G24310 ID=AT3G24310.1.TAIR10 annot-version=TAIR10	MYB family transcription factor, putative, expressed
t-ath-isomiR-3614	AT3G24310.1	3	18.122	1	20	825	844	UUGACAGAAGAGAGUGAGCA	UGGUCAUUCCCUUCUGUUAA	Translation	pacid=19659593 locus=AT3G24310 ID=AT3G24310.1.TAIR10 annot-version=TAIR10	MYB family transcription factor, putative, expressed
t-ath-isomiR-3615	AT3G24310.1	3	18.122	1	20	825	844	UUGACAGAAGAGAGUGAGCA	UGGUCAUUCCCUUCUGUUAA	Translation	pacid=19659593 locus=AT3G24310 ID=AT3G24310.1.TAIR10 annot-version=TAIR10	MYB family transcription factor, putative, expressed
t-ath-isomiR-3607	AT3G25890.1	3	20.179	1	20	935	954	UUGACAGAAGAGAGAGAGCA	UGCUUCCUCUGUUUUGUCAA	Translation	pacid=19663275 locus=AT3G25890 ID=AT3G25890.1.TAIR10 annot-version=TAIR10	AP2 domain containing protein, expressed
t-ath-isomiR-3608	AT3G25890.1	3	20.179	1	20	935	954	UUGACAGAAGAGAGAGAGCA	UGCUUCCUCUGUUUUGUCAA	Translation	pacid=19663275 locus=AT3G25890 ID=AT3G25890.1.TAIR10 annot-version=TAIR10	AP2 domain containing protein, expressed
t-ath-isomiR-3611	AT3G25890.1	3	20.179	1	20	935	954	UUGACAGAAGAGAGUGAGCA	UGCUUCCUCUGUUUUGUCAA	Translation	pacid=19663275 locus=AT3G25890 ID=AT3G25890.1.TAIR10 annot-version=TAIR10	AP2 domain containing protein, expressed
t-ath-isomiR-3612	AT3G25890.1	3	20.179	1	20	935	954	UUGACAGAAGAGAGUGAGCA	UGCUUCCUCUGUUUUGUCAA	Translation	pacid=19663275 locus=AT3G25890 ID=AT3G25890.1.TAIR10 annot-version=TAIR10	AP2 domain containing protein, expressed
t-ath-isomiR-3613	AT3G25890.1	3	20.179	1	20	935	954	UUGACAGAAGAGAGUGAGCA	UGCUUCCUCUGUUUUGUCAA	Translation	pacid=19663275 locus=AT3G25890 ID=AT3G25890.1.TAIR10 annot-version=TAIR10	AP2 domain containing protein, expressed
t-ath-isomiR-3614	AT3G25890.1	3	20.179	1	20	935	954	UUGACAGAAGAGAGUGAGCA	UGCUUCCUCUGUUUUGUCAA	Translation	pacid=19663275 locus=AT3G25890 ID=AT3G25890.1.TAIR10 annot-version=TAIR10	AP2 domain containing protein, expressed
t-ath-isomiR-3615	AT3G25890.1	3	20.179	1	20	935	954	UUGACAGAAGAGAGUGAGCA	UGCUUCCUCUGUUUUGUCAA	Translation	pacid=19663275 locus=AT3G25890 ID=AT3G25890.1.TAIR10 annot-version=TAIR10	AP2 domain containing protein, expressed
t-ath-isomiR-401	AT3G25905.1	3	16.944	1	20	216	235	ACAGAAGAGAGUGAGCACAU	AUAUGCUCCAUCUCUUCUGU	Translation	pacid=19658424 locus=AT3G25905 ID=AT3G25905.1.TAIR10 annot-version=TAIR10	Unkown Protein
t-ath-isomiR-2106	AT3G28560.1	3	11.608	1	20	389	408	GCUCACUCUCUUUUUGUCAU	AAGAUAAAUAGAGAGUGAGU	Cleavage	pacid=19661721 locus=AT3G28560 ID=AT3G28560.1.TAIR10 annot-version=TAIR10	ATPase 3, putative, expressed
t-ath-isomiR-2107	AT3G28560.1	3	11.608	1	21	388	408	GCUCACUCUCUUUUUGUCAUA	UAAGAUAAAUAGAGAGUGAGU	Cleavage	pacid=19661721 locus=AT3G28560 ID=AT3G28560.1.TAIR10 annot-version=TAIR10	ATPase 3, putative, expressed
t-ath-isomiR-2108	AT3G28560.1	3	11.608	1	21	388	408	GCUCACUCUCUUUUUGUCAUA	UAAGAUAAAUAGAGAGUGAGU	Cleavage	pacid=19661721 locus=AT3G28560 ID=AT3G28560.1.TAIR10 annot-version=TAIR10	ATPase 3, putative, expressed
t-ath-isomiR-2110	AT3G28560.1	3	11.608	1	21	388	408	GCUCACUCUCUUUUUGUCAUA	UAAGAUAAAUAGAGAGUGAGU	Cleavage	pacid=19661721 locus=AT3G28560 ID=AT3G28560.1.TAIR10 annot-version=TAIR10	ATPase 3, putative, expressed
t-ath-isomiR-2111	AT3G28560.1	3	11.608	1	21	388	408	GCUCACUCUCUUUUUGUCAUA	UAAGAUAAAUAGAGAGUGAGU	Cleavage	pacid=19661721 locus=AT3G28560 ID=AT3G28560.1.TAIR10 annot-version=TAIR10	ATPase 3, putative, expressed
t-ath-isomiR-3079	AT3G28860.1	3	23.177	1	20	2891	2910	UGACAGAAGAAAGAGAGCAC	AUUCUCUCUUUGUUCUGUCA	Translation	pacid=19664790 locus=AT3G28860 ID=AT3G28860.1.TAIR10 annot-version=TAIR10	multidrug resistance protein, putative, expressed
t-ath-isomiR-3603	AT3G28860.1	3	22.157	1	20	2892	2911	UUGACAGAAGAAAGAGAGCA	UUCUCUCUUUGUUCUGUCAU	Translation	pacid=19664790 locus=AT3G28860 ID=AT3G28860.1.TAIR10 annot-version=TAIR10	multidrug resistance protein, putative, expressed
t-ath-isomiR-3604	AT3G28860.1	3	22.157	1	20	2892	2911	UUGACAGAAGAAAGAGAGCA	UUCUCUCUUUGUUCUGUCAU	Translation	pacid=19664790 locus=AT3G28860 ID=AT3G28860.1.TAIR10 annot-version=TAIR10	multidrug resistance protein, putative, expressed
t-ath-isomiR-3605	AT3G28860.1	3	22.157	1	20	2892	2911	UUGACAGAAGAAAGAGAGCA	UUCUCUCUUUGUUCUGUCAU	Translation	pacid=19664790 locus=AT3G28860 ID=AT3G28860.1.TAIR10 annot-version=TAIR10	multidrug resistance protein, putative, expressed
t-ath-isomiR-3606	AT3G28860.1	3	22.157	1	20	2892	2911	UUGACAGAAGAAAGAGAGCA	UUCUCUCUUUGUUCUGUCAU	Translation	pacid=19664790 locus=AT3G28860 ID=AT3G28860.1.TAIR10 annot-version=TAIR10	multidrug resistance protein, putative, expressed
t-ath-isomiR-2120	AT3G44590.2	3	20.564	1	20	144	163	GCUCACUGCUCUUUCUGUCA	UGAUGGAGAGAGCAUUGAGC	Cleavage	pacid=19660498 locus=AT3G44590 ID=AT3G44590.2.TAIR10 annot-version=TAIR10	60S acidic ribosomal protein, putative, expressed
t-ath-isomiR-2121	AT3G44590.2	3	20.564	1	21	143	163	GCUCACUGCUCUUUCUGUCAG	UUGAUGGAGAGAGCAUUGAGC	Cleavage	pacid=19660498 locus=AT3G44590 ID=AT3G44590.2.TAIR10 annot-version=TAIR10	60S acidic ribosomal protein, putative, expressed
t-ath-isomiR-2122	AT3G44590.2	3	20.564	1	21	143	163	GCUCACUGCUCUUUCUGUCAG	UUGAUGGAGAGAGCAUUGAGC	Cleavage	pacid=19660498 locus=AT3G44590 ID=AT3G44590.2.TAIR10 annot-version=TAIR10	60S acidic ribosomal protein, putative, expressed
t-ath-isomiR-2123	AT3G44590.2	3	20.564	1	21	143	163	GCUCACUGCUCUUUCUGUCAG	UUGAUGGAGAGAGCAUUGAGC	Cleavage	pacid=19660498 locus=AT3G44590 ID=AT3G44590.2.TAIR10 annot-version=TAIR10	60S acidic ribosomal protein, putative, expressed
t-ath-isomiR-2124	AT3G44590.2	3	20.564	1	25	139	163	GCUCACUGCUCUUUCUGUCAGAUUC	GAUGUUGAUGGAGAGAGCAUUGAGC	Cleavage	pacid=19660498 locus=AT3G44590 ID=AT3G44590.2.TAIR10 annot-version=TAIR10	60S acidic ribosomal protein, putative, expressed
t-ath-isomiR-3080	AT3G47170.1	2.5	18.838	1	20	345	364	UGACAGAAGAGAGAGAGCAC	GUGCACUCUCUCUUCUCUCA	Cleavage	pacid=19658819 locus=AT3G47170 ID=AT3G47170.1.TAIR10 annot-version=TAIR10	transferase family protein, putative, expressed
t-ath-isomiR-3607	AT3G47170.1	2.5	19.592	1	21	345	365	UUGACAGAAGAGAGAGAGCAC	GUGCACUCUCUCUUCUCUCAA	Cleavage	pacid=19658819 locus=AT3G47170 ID=AT3G47170.1.TAIR10 annot-version=TAIR10	transferase family protein, putative, expressed
t-ath-isomiR-3608	AT3G47170.1	2.5	19.592	1	21	345	365	UUGACAGAAGAGAGAGAGCAC	GUGCACUCUCUCUUCUCUCAA	Cleavage	pacid=19658819 locus=AT3G47170 ID=AT3G47170.1.TAIR10 annot-version=TAIR10	transferase family protein, putative, expressed
t-ath-isomiR-2106	AT3G49260.3	3	12.114	1	20	937	956	GCUCACUCUCUUUUUGUCAU	AUGAUGAAAAGAGAGAGGGC	Cleavage	pacid=19661276 locus=AT3G49260 ID=AT3G49260.3.TAIR10 annot-version=TAIR10	IQ calmodulin-binding motif domain containing protein, expressed
t-ath-isomiR-2107	AT3G49260.3	3	12.114	1	20	937	956	GCUCACUCUCUUUUUGUCAU	AUGAUGAAAAGAGAGAGGGC	Cleavage	pacid=19661276 locus=AT3G49260 ID=AT3G49260.3.TAIR10 annot-version=TAIR10	IQ calmodulin-binding motif domain containing protein, expressed
t-ath-isomiR-2108	AT3G49260.3	3	12.114	1	20	937	956	GCUCACUCUCUUUUUGUCAU	AUGAUGAAAAGAGAGAGGGC	Cleavage	pacid=19661276 locus=AT3G49260 ID=AT3G49260.3.TAIR10 annot-version=TAIR10	IQ calmodulin-binding motif domain containing protein, expressed
t-ath-isomiR-2110	AT3G49260.3	3	12.114	1	24	933	956	GCUCACUCUCUUUUUGUCAUAACU	AGGAAUGAUGAAAAGAGAGAGGGC	Cleavage	pacid=19661276 locus=AT3G49260 ID=AT3G49260.3.TAIR10 annot-version=TAIR10	IQ calmodulin-binding motif domain containing protein, expressed
t-ath-isomiR-2111	AT3G49260.3	3	12.114	1	25	932	956	GCUCACUCUCUUUUUGUCAUAACUU	AAGGAAUGAUGAAAAGAGAGAGGGC	Cleavage	pacid=19661276 locus=AT3G49260 ID=AT3G49260.3.TAIR10 annot-version=TAIR10	IQ calmodulin-binding motif domain containing protein, expressed
t-ath-isomiR-3385	AT3G50240.1	3	12.086	1	20	3284	3303	UGUUGACAGAAGAAAGAGAG	UUUUUUUUUCUCUGUCAACA	Translation	pacid=19659588 locus=AT3G50240 ID=AT3G50240.1.TAIR10 annot-version=TAIR10	kinesin motor domain containing protein, putative, expressed
t-ath-isomiR-2781	AT3G52720.1	3	23.962	1	20	134	153	UCACUGCUCUUUCUGUCAGA	UCAGACAGAAGGAGUAGUGU	Cleavage	pacid=19665137 locus=AT3G52720 ID=AT3G52720.1.TAIR10 annot-version=TAIR10	bifunctional monodehydroascorbate reductase and carbonic anhydrasenectarin-3 precursor, putative, expressed
t-ath-isomiR-22	AT3G53480.1	3	15.545	1	20	4092	4111	AAACUGACAGAAGAGAGUGA	UCGCUCUUUUAUGUUGGUUU	Translation	pacid=19664082 locus=AT3G53480 ID=AT3G53480.1.TAIR10 annot-version=TAIR10	pleiotropic drug resistance protein 15, putative, expressed
t-ath-isomiR-23	AT3G53480.1	3	15.545	1	20	4092	4111	AAACUGACAGAAGAGAGUGA	UCGCUCUUUUAUGUUGGUUU	Translation	pacid=19664082 locus=AT3G53480 ID=AT3G53480.1.TAIR10 annot-version=TAIR10	pleiotropic drug resistance protein 15, putative, expressed
t-ath-isomiR-1764	AT3G53480.1	3	15.558	1	21	4092	4112	GAAACUGACAGAAGAGAGUGA	UCGCUCUUUUAUGUUGGUUUC	Translation	pacid=19664082 locus=AT3G53480 ID=AT3G53480.1.TAIR10 annot-version=TAIR10	pleiotropic drug resistance protein 15, putative, expressed
t-ath-isomiR-1810	AT3G55640.1	3	18.219	1	20	538	557	GAAGUUGACAGAAGAGAGUG	CAUAUUCUUCUGUUAAUUUC	Cleavage	pacid=19660362 locus=AT3G55640 ID=AT3G55640.1.TAIR10 annot-version=TAIR10	mitochondrial carrier protein, putative, expressed
t-ath-isomiR-3607	AT3G58860.1	3	16.152	1	21	892	912	UUGACAGAAGAGAGAGAGCAC	GUGCUCUCUCUUUCCUGUGAA	Cleavage	pacid=19662178 locus=AT3G58860 ID=AT3G58860.1.TAIR10 annot-version=TAIR10	OsFBX340 - F-box domain containing protein, expressed
t-ath-isomiR-3608	AT3G58860.1	3	16.152	1	21	892	912	UUGACAGAAGAGAGAGAGCAC	GUGCUCUCUCUUUCCUGUGAA	Cleavage	pacid=19662178 locus=AT3G58860 ID=AT3G58860.1.TAIR10 annot-version=TAIR10	OsFBX340 - F-box domain containing protein, expressed
t-ath-isomiR-2781	AT3G60240.4	3	12.154	1	20	5133	5152	UCACUGCUCUUUCUGUCAGA	UGUGACAGAGAAAGUAGUGA	Translation	pacid=19662210 locus=AT3G60240 ID=AT3G60240.4.TAIR10 annot-version=TAIR10	eukaryotic translation initiation factor 4G, putative, expressed
t-ath-isomiR-506	AT4G00755.1	3	18.635	1	20	1537	1556	ACUGACAGAAGAGAGUGAGC	GCUCUCUCUUAUCUGUCGGU	Translation	pacid=19645022 locus=AT4G00755 ID=AT4G00755.1.TAIR10 annot-version=TAIR10	cyclin-like F-box, putative, expressed
t-ath-isomiR-507	AT4G00755.1	3	18.635	1	20	1537	1556	ACUGACAGAAGAGAGUGAGC	GCUCUCUCUUAUCUGUCGGU	Translation	pacid=19645022 locus=AT4G00755 ID=AT4G00755.1.TAIR10 annot-version=TAIR10	cyclin-like F-box, putative, expressed
t-ath-isomiR-508	AT4G00755.1	3	18.635	1	22	1535	1556	ACUGACAGAAGAGAGUGAGCAC	GGGCUCUCUCUUAUCUGUCGGU	Translation	pacid=19645022 locus=AT4G00755 ID=AT4G00755.1.TAIR10 annot-version=TAIR10	cyclin-like F-box, putative, expressed
t-ath-isomiR-509	AT4G00755.1	3	18.635	1	23	1534	1556	ACUGACAGAAGAGAGUGAGCACA	UGGGCUCUCUCUUAUCUGUCGGU	Translation	pacid=19645022 locus=AT4G00755 ID=AT4G00755.1.TAIR10 annot-version=TAIR10	cyclin-like F-box, putative, expressed
t-ath-isomiR-3080	AT4G00755.1	3	18.839	1	21	1534	1554	UGACAGAAGAGAGAGAGCACA	UGGGCUCUCUCUUAUCUGUCG	Cleavage	pacid=19645022 locus=AT4G00755 ID=AT4G00755.1.TAIR10 annot-version=TAIR10	cyclin-like F-box, putative, expressed
t-ath-isomiR-1590	AT4G01090.1	1.5	17.598	1	21	2062	2082	CGUGCUCACUGCUCUUUCUGU	ACAGAAAGGGUAGUGAGUACG	Cleavage	pacid=19644800 locus=AT4G01090 ID=AT4G01090.1.TAIR10 annot-version=TAIR10	extra-large G-protein-related, putative, expressed
t-ath-isomiR-2781	AT4G01090.1	3	16.406	1	20	2058	2077	UCACUGCUCUUUCUGUCAGA	UCAAACAGAAAGGGUAGUGA	Cleavage	pacid=19644800 locus=AT4G01090 ID=AT4G01090.1.TAIR10 annot-version=TAIR10	extra-large G-protein-related, putative, expressed
t-ath-isomiR-3214	AT4G01090.1	2.5	16.984	1	20	2061	2080	UGCUCACUGCUCUUUCUGUC	AACAGAAAGGGUAGUGAGUA	Cleavage	pacid=19644800 locus=AT4G01090 ID=AT4G01090.1.TAIR10 annot-version=TAIR10	extra-large G-protein-related, putative, expressed
t-ath-isomiR-3215	AT4G01090.1	2.5	16.984	1	23	2058	2080	UGCUCACUGCUCUUUCUGUCAGA	UCAAACAGAAAGGGUAGUGAGUA	Cleavage	pacid=19644800 locus=AT4G01090 ID=AT4G01090.1.TAIR10 annot-version=TAIR10	extra-large G-protein-related, putative, expressed
t-ath-isomiR-1206	AT4G01360.1	3	13.576	1	20	205	224	AUGUUGACAGAAGAAAGAGA	UCUCUUUCUUUAGUUGAUAU	Translation	pacid=19644179 locus=AT4G01360 ID=AT4G01360.1.TAIR10 annot-version=TAIR10	DUF677 domain containing protein, putative, expressed
t-ath-isomiR-2042	AT4G02480.1	3	19.904	1	20	1762	1781	GCGACAGAAGAGAGUGAGCA	UGUUGAUUCUCUUUUGUUGC	Cleavage	pacid=19646934 locus=AT4G02480 ID=AT4G02480.1.TAIR10 annot-version=TAIR10	AAA-type ATPase family protein, putative, expressed
t-ath-isomiR-1206	AT4G02830.1	3	14.905	1	20	3	22	AUGUUGACAGAAGAAAGAGA	CUUCUUUCUUUUGUCAACAA	Cleavage	pacid=19645659 locus=AT4G02830 ID=AT4G02830.1.TAIR10 annot-version=TAIR10	expressed protein
t-ath-isomiR-3385	AT4G02830.1	3	14.905	1	20	2	21	UGUUGACAGAAGAAAGAGAG	UCUUCUUUCUUUUGUCAACA	Cleavage	pacid=19645659 locus=AT4G02830 ID=AT4G02830.1.TAIR10 annot-version=TAIR10	expressed protein
t-ath-isomiR-401	AT4G10560.1	2.5	19.788	1	20	1772	1791	ACAGAAGAGAGUGAGCACAU	AUGUGCUCACUCUUUUUUAU	Cleavage	pacid=19648461 locus=AT4G10560 ID=AT4G10560.1.TAIR10 annot-version=TAIR10	DC1 domain-containing protein, putative, expressed
t-ath-isomiR-3607	AT4G10950.1	3	13.17	1	20	24	43	UUGACAGAAGAGAGAGAGCA	UGUUUUCUCUCUUCUGAUAA	Cleavage	pacid=19645930 locus=AT4G10950 ID=AT4G10950.1.TAIR10 annot-version=TAIR10	GDSL-like lipase/acylhydrolase, putative, expressed
t-ath-isomiR-3608	AT4G10950.1	3	13.17	1	20	24	43	UUGACAGAAGAGAGAGAGCA	UGUUUUCUCUCUUCUGAUAA	Cleavage	pacid=19645930 locus=AT4G10950 ID=AT4G10950.1.TAIR10 annot-version=TAIR10	GDSL-like lipase/acylhydrolase, putative, expressed
t-ath-isomiR-3385	AT4G12080.1	3	11.109	1	22	1329	1350	UGUUGACAGAAGAAAGAGAGCA	UUCUCUGUAUUUUCUGUUAACA	Cleavage	pacid=19648240 locus=AT4G12080 ID=AT4G12080.1.TAIR10 annot-version=TAIR10	AT hook motif domain containing protein, expressed
t-ath-isomiR-1206	AT4G12480.1	3	12.17	1	20	726	745	AUGUUGACAGAAGAAAGAGA	UUUUUUUUUUCCGUCAACGU	Translation	pacid=19646597 locus=AT4G12480 ID=AT4G12480.1.TAIR10 annot-version=TAIR10	LTPL147 - Protease inhibitor/seed storage/LTP family protein precursor, expressed
t-ath-isomiR-2778	AT4G14230.1	3	17.562	1	20	709	728	UCACCUCUCUUUCUGUCAGU	GCUGCUGGAAAGGGAGGUGA	Cleavage	pacid=19644468 locus=AT4G14230 ID=AT4G14230.1.TAIR10 annot-version=TAIR10	CBS domain containing protein, expressed
t-ath-isomiR-2103	AT4G14900.1	3	14.712	1	20	652	671	GCUCACUCUCUAUCCGUCAC	GUGGUGGAGAGAAAGUGAGC	Cleavage	pacid=19647492 locus=AT4G14900 ID=AT4G14900.1.TAIR10 annot-version=TAIR10	frigida, putative, expressed
t-ath-isomiR-2104	AT4G14900.1	3	14.712	1	21	651	671	GCUCACUCUCUAUCCGUCACC	GGUGGUGGAGAGAAAGUGAGC	Cleavage	pacid=19647492 locus=AT4G14900 ID=AT4G14900.1.TAIR10 annot-version=TAIR10	frigida, putative, expressed
t-ath-isomiR-3206	AT4G14900.1	3	14.819	1	22	651	672	UGCUCACUCUCUAUCCGUCACC	GGUGGUGGAGAGAAAGUGAGCA	Translation	pacid=19647492 locus=AT4G14900 ID=AT4G14900.1.TAIR10 annot-version=TAIR10	frigida, putative, expressed
t-ath-isomiR-2106	AT4G15630.1	3	23.005	1	20	145	164	GCUCACUCUCUUUUUGUCAU	AGGAAAAAAAGAGAGUGGGU	Cleavage	pacid=19647981 locus=AT4G15630 ID=AT4G15630.1.TAIR10 annot-version=TAIR10	membrane associated DUF588 domain containing protein, putative, expressed
t-ath-isomiR-2107	AT4G15630.1	3	23.005	1	20	145	164	GCUCACUCUCUUUUUGUCAU	AGGAAAAAAAGAGAGUGGGU	Cleavage	pacid=19647981 locus=AT4G15630 ID=AT4G15630.1.TAIR10 annot-version=TAIR10	membrane associated DUF588 domain containing protein, putative, expressed
t-ath-isomiR-2108	AT4G15630.1	3	23.005	1	20	145	164	GCUCACUCUCUUUUUGUCAU	AGGAAAAAAAGAGAGUGGGU	Cleavage	pacid=19647981 locus=AT4G15630 ID=AT4G15630.1.TAIR10 annot-version=TAIR10	membrane associated DUF588 domain containing protein, putative, expressed
t-ath-isomiR-2110	AT4G15630.1	3	23.005	1	24	141	164	GCUCACUCUCUUUUUGUCAUAACU	AGAAAGGAAAAAAAGAGAGUGGGU	Cleavage	pacid=19647981 locus=AT4G15630 ID=AT4G15630.1.TAIR10 annot-version=TAIR10	membrane associated DUF588 domain containing protein, putative, expressed
t-ath-isomiR-2111	AT4G15630.1	3	23.005	1	25	140	164	GCUCACUCUCUUUUUGUCAUAACUU	GAGAAAGGAAAAAAAGAGAGUGGGU	Cleavage	pacid=19647981 locus=AT4G15630 ID=AT4G15630.1.TAIR10 annot-version=TAIR10	membrane associated DUF588 domain containing protein, putative, expressed
t-ath-isomiR-22	AT4G15975.1	3	21.537	1	20	935	954	AAACUGACAGAAGAGAGUGA	UCUCUUUCUUUUUUCAGUUU	Cleavage	pacid=19645933 locus=AT4G15975 ID=AT4G15975.1.TAIR10 annot-version=TAIR10	zinc finger, C3HC4 type domain containing protein, expressed
t-ath-isomiR-23	AT4G15975.1	3	21.537	1	20	935	954	AAACUGACAGAAGAGAGUGA	UCUCUUUCUUUUUUCAGUUU	Cleavage	pacid=19645933 locus=AT4G15975 ID=AT4G15975.1.TAIR10 annot-version=TAIR10	zinc finger, C3HC4 type domain containing protein, expressed
t-ath-isomiR-400	AT4G18020.1	3	23.365	1	22	2036	2057	ACAGAAGAGAGUGAGCACACAU	GUGUGUGCGUACUCGCUUUUGU	Cleavage	pacid=19643993 locus=AT4G18020 ID=AT4G18020.1.TAIR10 annot-version=TAIR10	two-component response regulator, putative, expressed
t-ath-isomiR-1206	AT4G19520.1	3	9.08	1	21	5391	5411	AUGUUGACAGAAGAAAGAGAG	UUCUUUUUUCUUUGUCAACGU	Cleavage	pacid=19646411 locus=AT4G19520 ID=AT4G19520.1.TAIR10 annot-version=TAIR10	CC-NBS-LRR, putative, expressed
t-ath-isomiR-400	AT4G19530.1	3	17.399	1	20	3750	3769	ACAGAAGAGAGUGAGCACAC	GUCUUUUCACUCUCUUUUGU	Cleavage	pacid=19646876 locus=AT4G19530 ID=AT4G19530.1.TAIR10 annot-version=TAIR10	NBS-LRR disease resistance protein, putative, expressed
t-ath-isomiR-260	AT4G20260.4	3	13.947	1	21	915	935	AAGUUGACAGAAGAGAGUGAG	UUCAUUCUUUUUUUUCAAUUU	Cleavage	pacid=19647243 locus=AT4G20260 ID=AT4G20260.4.TAIR10 annot-version=TAIR10	salt stress root protein RS1, putative, expressed
t-ath-isomiR-261	AT4G20260.4	3	13.947	1	23	913	935	AAGUUGACAGAAGAGAGUGAGCA	UUUUCAUUCUUUUUUUUCAAUUU	Cleavage	pacid=19647243 locus=AT4G20260 ID=AT4G20260.4.TAIR10 annot-version=TAIR10	salt stress root protein RS1, putative, expressed
t-ath-isomiR-3080	AT4G20700.1	3	14.257	1	20	77	96	UGACAGAAGAGAGAGAGCAC	GUUCUUUCUCUCUUUUGUCU	Cleavage	pacid=19647905 locus=AT4G20700 ID=AT4G20700.1.TAIR10 annot-version=TAIR10	Unkown Protein
t-ath-isomiR-3611	AT4G24270.2	2.5	18.36	1	20	2641	2659	UUGACAGAAGAGAGUGAGCA	UGCU-ACUCUCUUUUGUCAA	Cleavage	pacid=19644933 locus=AT4G24270 ID=AT4G24270.2.TAIR10 annot-version=TAIR10	RNA recognition motif containing protein, putative, expressed
t-ath-isomiR-3612	AT4G24270.2	2.5	18.36	1	20	2641	2659	UUGACAGAAGAGAGUGAGCA	UGCU-ACUCUCUUUUGUCAA	Cleavage	pacid=19644933 locus=AT4G24270 ID=AT4G24270.2.TAIR10 annot-version=TAIR10	RNA recognition motif containing protein, putative, expressed
t-ath-isomiR-3613	AT4G24270.2	2.5	18.36	1	22	2639	2659	UUGACAGAAGAGAGUGAGCACA	UCUGCU-ACUCUCUUUUGUCAA	Cleavage	pacid=19644933 locus=AT4G24270 ID=AT4G24270.2.TAIR10 annot-version=TAIR10	RNA recognition motif containing protein, putative, expressed
t-ath-isomiR-3614	AT4G24270.2	2.5	18.36	1	22	2639	2659	UUGACAGAAGAGAGUGAGCACA	UCUGCU-ACUCUCUUUUGUCAA	Cleavage	pacid=19644933 locus=AT4G24270 ID=AT4G24270.2.TAIR10 annot-version=TAIR10	RNA recognition motif containing protein, putative, expressed
t-ath-isomiR-3615	AT4G24270.2	2.5	18.36	1	22	2639	2659	UUGACAGAAGAGAGUGAGCACA	UCUGCU-ACUCUCUUUUGUCAA	Cleavage	pacid=19644933 locus=AT4G24270 ID=AT4G24270.2.TAIR10 annot-version=TAIR10	RNA recognition motif containing protein, putative, expressed
t-ath-isomiR-1206	AT4G27610.1	2.5	17.616	1	21	1552	1572	AUGUUGACAGAAGAAAGAGAG	UUCUGUUUUUUCUUUCAACAU	Cleavage	pacid=19645966 locus=AT4G27610 ID=AT4G27610.1.TAIR10 annot-version=TAIR10	expressed protein
t-ath-isomiR-884	AT4G28340.1	3	7.999	1	20	374	392	AGUUGACAGAAGAGAGUGAG	CUCA-UCUCUUCUGUUGACU	Cleavage	pacid=19643881 locus=AT4G28340 ID=AT4G28340.1.TAIR10 annot-version=TAIR10	expressed protein
t-ath-isomiR-885	AT4G28340.1	3	7.999	1	20	374	392	AGUUGACAGAAGAGAGUGAG	CUCA-UCUCUUCUGUUGACU	Cleavage	pacid=19643881 locus=AT4G28340 ID=AT4G28340.1.TAIR10 annot-version=TAIR10	expressed protein
t-ath-isomiR-886	AT4G28340.1	3	7.999	1	22	372	392	AGUUGACAGAAGAGAGUGAGCA	UUCUCA-UCUCUUCUGUUGACU	Cleavage	pacid=19643881 locus=AT4G28340 ID=AT4G28340.1.TAIR10 annot-version=TAIR10	expressed protein
t-ath-isomiR-2545	AT4G28660.2	3	12.352	1	20	151	170	GUUGACAGAAGAAAGAGAGC	GUUCUUUAACUUCUGUCAAC	Cleavage	pacid=19644043 locus=AT4G28660 ID=AT4G28660.2.TAIR10 annot-version=TAIR10	photosystem II reaction center PSB28 protein, chloroplast precursor, putative, expressed
t-ath-isomiR-22	AT4G32260.1	3	9.995	1	21	967	987	AAACUGACAGAAGAGAGUGAG	UUAGCUCUCUUCUGUCAUUUU	Cleavage	pacid=19648880 locus=AT4G32260 ID=AT4G32260.1.TAIR10 annot-version=TAIR10	ATP synthase B chain, chloroplast precursor, putative, expressed
t-ath-isomiR-23	AT4G32260.1	3	9.995	1	21	967	987	AAACUGACAGAAGAGAGUGAG	UUAGCUCUCUUCUGUCAUUUU	Cleavage	pacid=19648880 locus=AT4G32260 ID=AT4G32260.1.TAIR10 annot-version=TAIR10	ATP synthase B chain, chloroplast precursor, putative, expressed
t-ath-isomiR-3207	AT4G32510.1	3	20.479	1	20	1371	1390	UGCUCACUCUCUUUUUGUCA	UAACGAGCAGAGAGUGAGCA	Cleavage	pacid=19645548 locus=AT4G32510 ID=AT4G32510.1.TAIR10 annot-version=TAIR10	boron transporter protein, putative, expressed
t-ath-isomiR-3208	AT4G32510.1	3	20.479	1	20	1371	1390	UGCUCACUCUCUUUUUGUCA	UAACGAGCAGAGAGUGAGCA	Cleavage	pacid=19645548 locus=AT4G32510 ID=AT4G32510.1.TAIR10 annot-version=TAIR10	boron transporter protein, putative, expressed
t-ath-isomiR-1206	AT4G35520.1	2	16.353	1	20	1855	1874	AUGUUGACAGAAGAAAGAGA	UAUCUUUCUUCUGUCAAUGU	Cleavage	pacid=19644406 locus=AT4G35520 ID=AT4G35520.1.TAIR10 annot-version=TAIR10	expressed protein
t-ath-isomiR-3385	AT4G35520.1	3	16.447	1	20	1854	1873	UGUUGACAGAAGAAAGAGAG	GUAUCUUUCUUCUGUCAAUG	Cleavage	pacid=19644406 locus=AT4G35520 ID=AT4G35520.1.TAIR10 annot-version=TAIR10	expressed protein
t-ath-isomiR-1666	AT4G35620.1	3	16.079	1	20	1383	1402	CUGACAGAAGAGAGUGAGCA	UGCACACUUUCUUGUGUCAG	Cleavage	pacid=19643943 locus=AT4G35620 ID=AT4G35620.1.TAIR10 annot-version=TAIR10	cyclin, putative, expressed
t-ath-isomiR-1667	AT4G35620.1	3	16.079	1	20	1383	1402	CUGACAGAAGAGAGUGAGCA	UGCACACUUUCUUGUGUCAG	Cleavage	pacid=19643943 locus=AT4G35620 ID=AT4G35620.1.TAIR10 annot-version=TAIR10	cyclin, putative, expressed
t-ath-isomiR-1668	AT4G35620.1	3	16.079	1	20	1383	1402	CUGACAGAAGAGAGUGAGCA	UGCACACUUUCUUGUGUCAG	Cleavage	pacid=19643943 locus=AT4G35620 ID=AT4G35620.1.TAIR10 annot-version=TAIR10	cyclin, putative, expressed
t-ath-isomiR-1764	AT4G35620.1	3	18.752	1	24	1383	1406	GAAACUGACAGAAGAGAGUGAGCA	UGCACACUUUCUUGUGUCAGAUUC	Translation	pacid=19643943 locus=AT4G35620 ID=AT4G35620.1.TAIR10 annot-version=TAIR10	cyclin, putative, expressed
t-ath-isomiR-260	AT4G36020.1	3	1.534	1	21	23	42	AAGUUGACAGAAGAGAGUGAG	CUCAAUCUCUUCU-UCAACUU	Cleavage	pacid=19645201 locus=AT4G36020 ID=AT4G36020.1.TAIR10 annot-version=TAIR10	glycine-rich protein 2, putative, expressed
t-ath-isomiR-261	AT4G36020.1	3	1.534	1	23	21	42	AAGUUGACAGAAGAGAGUGAGCA	UUCUCAAUCUCUUCU-UCAACUU	Cleavage	pacid=19645201 locus=AT4G36020 ID=AT4G36020.1.TAIR10 annot-version=TAIR10	glycine-rich protein 2, putative, expressed
t-ath-isomiR-2545	AT4G36860.1	2.5	16.721	1	21	161	181	GUUGACAGAAGAAAGAGAGCA	UGCUCUGUUUCUGCUGUCAAU	Translation	pacid=19646031 locus=AT4G36860 ID=AT4G36860.1.TAIR10 annot-version=TAIR10	LIM domain-containing protein, putative, expressed
t-ath-isomiR-3603	AT4G36860.1	2	17.204	1	20	161	180	UUGACAGAAGAAAGAGAGCA	UGCUCUGUUUCUGCUGUCAA	Cleavage	pacid=19646031 locus=AT4G36860 ID=AT4G36860.1.TAIR10 annot-version=TAIR10	LIM domain-containing protein, putative, expressed
t-ath-isomiR-3604	AT4G36860.1	2	17.204	1	20	161	180	UUGACAGAAGAAAGAGAGCA	UGCUCUGUUUCUGCUGUCAA	Cleavage	pacid=19646031 locus=AT4G36860 ID=AT4G36860.1.TAIR10 annot-version=TAIR10	LIM domain-containing protein, putative, expressed
t-ath-isomiR-3605	AT4G36860.1	2	17.204	1	20	161	180	UUGACAGAAGAAAGAGAGCA	UGCUCUGUUUCUGCUGUCAA	Cleavage	pacid=19646031 locus=AT4G36860 ID=AT4G36860.1.TAIR10 annot-version=TAIR10	LIM domain-containing protein, putative, expressed
t-ath-isomiR-3606	AT4G36860.1	2	17.204	1	20	161	180	UUGACAGAAGAAAGAGAGCA	UGCUCUGUUUCUGCUGUCAA	Cleavage	pacid=19646031 locus=AT4G36860 ID=AT4G36860.1.TAIR10 annot-version=TAIR10	LIM domain-containing protein, putative, expressed
t-ath-isomiR-3607	AT4G36860.1	2.5	17.204	1	20	161	180	UUGACAGAAGAGAGAGAGCA	UGCUCUGUUUCUGCUGUCAA	Cleavage	pacid=19646031 locus=AT4G36860 ID=AT4G36860.1.TAIR10 annot-version=TAIR10	LIM domain-containing protein, putative, expressed
t-ath-isomiR-3608	AT4G36860.1	2.5	17.204	1	20	161	180	UUGACAGAAGAGAGAGAGCA	UGCUCUGUUUCUGCUGUCAA	Cleavage	pacid=19646031 locus=AT4G36860 ID=AT4G36860.1.TAIR10 annot-version=TAIR10	LIM domain-containing protein, putative, expressed
t-ath-isomiR-2082	AT4G38200.1	3	24.382	1	20	4586	4605	GCGUGCUCACCUCUCUUUCU	AGAAAGUGAGGAGAGCGUGC	Translation	pacid=19647182 locus=AT4G38200 ID=AT4G38200.1.TAIR10 annot-version=TAIR10	guanine nucleotide exchange family protein, putative, expressed
t-ath-isomiR-3207	AT5G03750.1	3	20.36	1	22	80	101	UGCUCACUCUCUUUUUGUCAUA	UUUCACAGAACGAGAGUGAGUA	Cleavage	pacid=19673008 locus=AT5G03750 ID=AT5G03750.1.TAIR10 annot-version=TAIR10	Unkown Protein
t-ath-isomiR-3208	AT5G03750.1	3	20.36	1	24	78	101	UGCUCACUCUCUUUUUGUCAUAAC	GGUUUCACAGAACGAGAGUGAGUA	Cleavage	pacid=19673008 locus=AT5G03750 ID=AT5G03750.1.TAIR10 annot-version=TAIR10	Unkown Protein
t-ath-isomiR-3209	AT5G03750.1	3	20.36	1	25	77	101	UGCUCACUCUCUUUUUGUCAUAACU	GGGUUUCACAGAACGAGAGUGAGUA	Cleavage	pacid=19673008 locus=AT5G03750 ID=AT5G03750.1.TAIR10 annot-version=TAIR10	Unkown Protein
t-ath-isomiR-1206	AT5G03830.1	3	20.709	1	21	769	789	AUGUUGACAGAAGAAAGAGAG	UUCUCUUUCUUGUUUCAACAA	Translation	pacid=19668418 locus=AT5G03830 ID=AT5G03830.1.TAIR10 annot-version=TAIR10	BCCIP, putative, expressed
t-ath-isomiR-3385	AT5G03830.1	3	20.652	1	20	769	788	UGUUGACAGAAGAAAGAGAG	UUCUCUUUCUUGUUUCAACA	Translation	pacid=19668418 locus=AT5G03830 ID=AT5G03830.1.TAIR10 annot-version=TAIR10	BCCIP, putative, expressed
t-ath-isomiR-2100	AT5G03910.1	3	14.981	1	21	1566	1586	GCUCACCUCUCUUUCUGUCAG	UUGACAUGAAGAGAGUUGAGC	Cleavage	pacid=19671022 locus=AT5G03910 ID=AT5G03910.1.TAIR10 annot-version=TAIR10	ABC transmembrane transporter domain containing protein, expressed
t-ath-isomiR-2101	AT5G03910.1	3	14.981	1	22	1565	1586	GCUCACCUCUCUUUCUGUCAGU	AUUGACAUGAAGAGAGUUGAGC	Cleavage	pacid=19671022 locus=AT5G03910 ID=AT5G03910.1.TAIR10 annot-version=TAIR10	ABC transmembrane transporter domain containing protein, expressed
t-ath-isomiR-2102	AT5G03910.1	3	14.981	1	23	1564	1586	GCUCACCUCUCUUUCUGUCAGUU	AAUUGACAUGAAGAGAGUUGAGC	Cleavage	pacid=19671022 locus=AT5G03910 ID=AT5G03910.1.TAIR10 annot-version=TAIR10	ABC transmembrane transporter domain containing protein, expressed
t-ath-isomiR-22	AT5G04690.1	3	23.273	1	20	1906	1925	AAACUGACAGAAGAGAGUGA	UCACUUUUUUGGGUCAGUUU	Translation	pacid=19670677 locus=AT5G04690 ID=AT5G04690.1.TAIR10 annot-version=TAIR10	ankyrin repeat-containing protein, putative, expressed
t-ath-isomiR-23	AT5G04690.1	3	23.273	1	20	1906	1925	AAACUGACAGAAGAGAGUGA	UCACUUUUUUGGGUCAGUUU	Translation	pacid=19670677 locus=AT5G04690 ID=AT5G04690.1.TAIR10 annot-version=TAIR10	ankyrin repeat-containing protein, putative, expressed
t-ath-isomiR-2778	AT5G06440.4	2.5	22.141	1	20	908	927	UCACCUCUCUUUCUGUCAGU	AUUGACGGAAAGAGAGAUGA	Cleavage	pacid=19671037 locus=AT5G06440 ID=AT5G06440.4.TAIR10 annot-version=TAIR10	expressed protein
t-ath-isomiR-22	AT5G08000.1	2.5	19.465	1	20	728	747	AAACUGACAGAAGAGAGUGA	UCACUGUCUUCUUUUAGUUU	Cleavage	pacid=19668886 locus=AT5G08000 ID=AT5G08000.1.TAIR10 annot-version=TAIR10	X8 domain containing protein, expressed
t-ath-isomiR-23	AT5G08000.1	2.5	19.465	1	20	728	747	AAACUGACAGAAGAGAGUGA	UCACUGUCUUCUUUUAGUUU	Cleavage	pacid=19668886 locus=AT5G08000 ID=AT5G08000.1.TAIR10 annot-version=TAIR10	X8 domain containing protein, expressed
t-ath-isomiR-3079	AT5G08620.1	3	19.662	1	20	1424	1443	UGACAGAAGAAAGAGAGCAC	GUACUUUCUAUCUUCUGUUA	Translation	pacid=19670723 locus=AT5G08620 ID=AT5G08620.1.TAIR10 annot-version=TAIR10	Unkown Protein
t-ath-isomiR-3080	AT5G08620.1	3	19.662	1	20	1424	1443	UGACAGAAGAGAGAGAGCAC	GUACUUUCUAUCUUCUGUUA	Translation	pacid=19670723 locus=AT5G08620 ID=AT5G08620.1.TAIR10 annot-version=TAIR10	Unkown Protein
t-ath-isomiR-3603	AT5G08620.1	3	21.276	1	20	1425	1444	UUGACAGAAGAAAGAGAGCA	UACUUUCUAUCUUCUGUUAA	Cleavage	pacid=19670723 locus=AT5G08620 ID=AT5G08620.1.TAIR10 annot-version=TAIR10	Unkown Protein
t-ath-isomiR-3604	AT5G08620.1	3	21.276	1	21	1424	1444	UUGACAGAAGAAAGAGAGCAC	GUACUUUCUAUCUUCUGUUAA	Cleavage	pacid=19670723 locus=AT5G08620 ID=AT5G08620.1.TAIR10 annot-version=TAIR10	Unkown Protein
t-ath-isomiR-3605	AT5G08620.1	3	21.276	1	21	1424	1444	UUGACAGAAGAAAGAGAGCAC	GUACUUUCUAUCUUCUGUUAA	Cleavage	pacid=19670723 locus=AT5G08620 ID=AT5G08620.1.TAIR10 annot-version=TAIR10	Unkown Protein
t-ath-isomiR-3606	AT5G08620.1	3	21.276	1	21	1424	1444	UUGACAGAAGAAAGAGAGCAC	GUACUUUCUAUCUUCUGUUAA	Cleavage	pacid=19670723 locus=AT5G08620 ID=AT5G08620.1.TAIR10 annot-version=TAIR10	Unkown Protein
t-ath-isomiR-3607	AT5G08620.1	3	21.276	1	21	1424	1444	UUGACAGAAGAGAGAGAGCAC	GUACUUUCUAUCUUCUGUUAA	Cleavage	pacid=19670723 locus=AT5G08620 ID=AT5G08620.1.TAIR10 annot-version=TAIR10	Unkown Protein
t-ath-isomiR-3608	AT5G08620.1	3	21.276	1	21	1424	1444	UUGACAGAAGAGAGAGAGCAC	GUACUUUCUAUCUUCUGUUAA	Cleavage	pacid=19670723 locus=AT5G08620 ID=AT5G08620.1.TAIR10 annot-version=TAIR10	Unkown Protein
t-ath-isomiR-3385	AT5G08690.1	3	16.893	1	22	1731	1752	UGUUGACAGAAGAAAGAGAGCA	UUCUCUUCUUCUUUUGUUGACA	Cleavage	pacid=19670684 locus=AT5G08690 ID=AT5G08690.1.TAIR10 annot-version=TAIR10	ATP synthase, putative, expressed
t-ath-isomiR-1810	AT5G09250.1	3	18.53	1	20	21	40	GAAGUUGACAGAAGAGAGUG	AAUUCUCUUUUGUCGAUUUC	Cleavage	pacid=19671538 locus=AT5G09250 ID=AT5G09250.1.TAIR10 annot-version=TAIR10	tetratricopeptide repeat domain containing protein, expressed
t-ath-isomiR-3611	AT5G11380.1	3	15.88	1	20	1923	1942	UUGACAGAAGAGAGUGAGCA	UGCUCACUCGCUUCUCUCGA	Translation	pacid=19671748 locus=AT5G11380 ID=AT5G11380.1.TAIR10 annot-version=TAIR10	transketolase, putative, expressed
t-ath-isomiR-3612	AT5G11380.1	3	15.88	1	20	1923	1942	UUGACAGAAGAGAGUGAGCA	UGCUCACUCGCUUCUCUCGA	Translation	pacid=19671748 locus=AT5G11380 ID=AT5G11380.1.TAIR10 annot-version=TAIR10	transketolase, putative, expressed
t-ath-isomiR-3613	AT5G11380.1	3	15.88	1	20	1923	1942	UUGACAGAAGAGAGUGAGCA	UGCUCACUCGCUUCUCUCGA	Translation	pacid=19671748 locus=AT5G11380 ID=AT5G11380.1.TAIR10 annot-version=TAIR10	transketolase, putative, expressed
t-ath-isomiR-3614	AT5G11380.1	3	15.88	1	20	1923	1942	UUGACAGAAGAGAGUGAGCA	UGCUCACUCGCUUCUCUCGA	Translation	pacid=19671748 locus=AT5G11380 ID=AT5G11380.1.TAIR10 annot-version=TAIR10	transketolase, putative, expressed
t-ath-isomiR-3615	AT5G11380.1	3	15.88	1	20	1923	1942	UUGACAGAAGAGAGUGAGCA	UGCUCACUCGCUUCUCUCGA	Translation	pacid=19671748 locus=AT5G11380 ID=AT5G11380.1.TAIR10 annot-version=TAIR10	transketolase, putative, expressed
t-ath-isomiR-2106	AT5G14700.1	3	19.344	1	20	379	398	GCUCACUCUCUUUUUGUCAU	AGGACAAAGAGAAAGUGAGU	Cleavage	pacid=19672856 locus=AT5G14700 ID=AT5G14700.1.TAIR10 annot-version=TAIR10	cinnamoyl-CoA reductase-related, putative, expressed
t-ath-isomiR-2107	AT5G14700.1	3	19.344	1	20	379	398	GCUCACUCUCUUUUUGUCAU	AGGACAAAGAGAAAGUGAGU	Cleavage	pacid=19672856 locus=AT5G14700 ID=AT5G14700.1.TAIR10 annot-version=TAIR10	cinnamoyl-CoA reductase-related, putative, expressed
t-ath-isomiR-2108	AT5G14700.1	3	19.344	1	20	379	398	GCUCACUCUCUUUUUGUCAU	AGGACAAAGAGAAAGUGAGU	Cleavage	pacid=19672856 locus=AT5G14700 ID=AT5G14700.1.TAIR10 annot-version=TAIR10	cinnamoyl-CoA reductase-related, putative, expressed
t-ath-isomiR-2110	AT5G14700.1	3	19.344	1	20	379	398	GCUCACUCUCUUUUUGUCAU	AGGACAAAGAGAAAGUGAGU	Cleavage	pacid=19672856 locus=AT5G14700 ID=AT5G14700.1.TAIR10 annot-version=TAIR10	cinnamoyl-CoA reductase-related, putative, expressed
t-ath-isomiR-260	AT5G18630.1	3	7.913	1	20	1537	1556	AAGUUGACAGAAGAGAGUGA	UCAAUUUCUUCUGUCAAUUA	Cleavage	pacid=19669438 locus=AT5G18630 ID=AT5G18630.1.TAIR10 annot-version=TAIR10	lipase precursor, putative, expressed
t-ath-isomiR-261	AT5G18630.1	3	7.913	1	20	1537	1556	AAGUUGACAGAAGAGAGUGA	UCAAUUUCUUCUGUCAAUUA	Cleavage	pacid=19669438 locus=AT5G18630 ID=AT5G18630.1.TAIR10 annot-version=TAIR10	lipase precursor, putative, expressed
t-ath-isomiR-884	AT5G18630.1	3	7.884	1	20	1536	1555	AGUUGACAGAAGAGAGUGAG	AUCAAUUUCUUCUGUCAAUU	Cleavage	pacid=19669438 locus=AT5G18630 ID=AT5G18630.1.TAIR10 annot-version=TAIR10	lipase precursor, putative, expressed
t-ath-isomiR-885	AT5G18630.1	3	7.884	1	20	1536	1555	AGUUGACAGAAGAGAGUGAG	AUCAAUUUCUUCUGUCAAUU	Cleavage	pacid=19669438 locus=AT5G18630 ID=AT5G18630.1.TAIR10 annot-version=TAIR10	lipase precursor, putative, expressed
t-ath-isomiR-886	AT5G18630.1	3	7.884	1	20	1536	1555	AGUUGACAGAAGAGAGUGAG	AUCAAUUUCUUCUGUCAAUU	Cleavage	pacid=19669438 locus=AT5G18630 ID=AT5G18630.1.TAIR10 annot-version=TAIR10	lipase precursor, putative, expressed
t-ath-isomiR-887	AT5G18630.1	3	7.884	1	20	1536	1555	AGUUGACAGAAGAGAGUGAG	AUCAAUUUCUUCUGUCAAUU	Cleavage	pacid=19669438 locus=AT5G18630 ID=AT5G18630.1.TAIR10 annot-version=TAIR10	lipase precursor, putative, expressed
t-ath-isomiR-2106	AT5G19640.1	3	20.128	1	20	1395	1414	GCUCACUCUCUUUUUGUCAU	GGGGCAAAAGGAGAGUGAGC	Cleavage	pacid=19671509 locus=AT5G19640 ID=AT5G19640.1.TAIR10 annot-version=TAIR10	peptide transporter PTR2, putative, expressed
t-ath-isomiR-2107	AT5G19640.1	3	20.128	1	20	1395	1414	GCUCACUCUCUUUUUGUCAU	GGGGCAAAAGGAGAGUGAGC	Cleavage	pacid=19671509 locus=AT5G19640 ID=AT5G19640.1.TAIR10 annot-version=TAIR10	peptide transporter PTR2, putative, expressed
t-ath-isomiR-2108	AT5G19640.1	3	20.128	1	20	1395	1414	GCUCACUCUCUUUUUGUCAU	GGGGCAAAAGGAGAGUGAGC	Cleavage	pacid=19671509 locus=AT5G19640 ID=AT5G19640.1.TAIR10 annot-version=TAIR10	peptide transporter PTR2, putative, expressed
t-ath-isomiR-2110	AT5G19640.1	3	20.128	1	20	1395	1414	GCUCACUCUCUUUUUGUCAU	GGGGCAAAAGGAGAGUGAGC	Cleavage	pacid=19671509 locus=AT5G19640 ID=AT5G19640.1.TAIR10 annot-version=TAIR10	peptide transporter PTR2, putative, expressed
t-ath-isomiR-2111	AT5G19640.1	3	20.128	1	20	1395	1414	GCUCACUCUCUUUUUGUCAU	GGGGCAAAAGGAGAGUGAGC	Cleavage	pacid=19671509 locus=AT5G19640 ID=AT5G19640.1.TAIR10 annot-version=TAIR10	peptide transporter PTR2, putative, expressed
t-ath-isomiR-3207	AT5G19640.1	3	18.956	1	20	1396	1415	UGCUCACUCUCUUUUUGUCA	GGGCAAAAGGAGAGUGAGCU	Cleavage	pacid=19671509 locus=AT5G19640 ID=AT5G19640.1.TAIR10 annot-version=TAIR10	peptide transporter PTR2, putative, expressed
t-ath-isomiR-3208	AT5G19640.1	3	18.956	1	20	1396	1415	UGCUCACUCUCUUUUUGUCA	GGGCAAAAGGAGAGUGAGCU	Cleavage	pacid=19671509 locus=AT5G19640 ID=AT5G19640.1.TAIR10 annot-version=TAIR10	peptide transporter PTR2, putative, expressed
t-ath-isomiR-3209	AT5G19640.1	3	18.956	1	20	1396	1415	UGCUCACUCUCUUUUUGUCA	GGGCAAAAGGAGAGUGAGCU	Cleavage	pacid=19671509 locus=AT5G19640 ID=AT5G19640.1.TAIR10 annot-version=TAIR10	peptide transporter PTR2, putative, expressed
t-ath-isomiR-260	AT5G19840.2	1.5	12.066	1	20	543	562	AAGUUGACAGAAGAGAGUGA	UCACUUUCUUCUAUCAACUU	Cleavage	pacid=19669423 locus=AT5G19840 ID=AT5G19840.2.TAIR10 annot-version=TAIR10	transcription factor jumonji, putative, expressed
t-ath-isomiR-261	AT5G19840.2	1.5	12.066	1	20	543	562	AAGUUGACAGAAGAGAGUGA	UCACUUUCUUCUAUCAACUU	Cleavage	pacid=19669423 locus=AT5G19840 ID=AT5G19840.2.TAIR10 annot-version=TAIR10	transcription factor jumonji, putative, expressed
t-ath-isomiR-884	AT5G19840.2	3	12.053	1	20	542	561	AGUUGACAGAAGAGAGUGAG	GUCACUUUCUUCUAUCAACU	Cleavage	pacid=19669423 locus=AT5G19840 ID=AT5G19840.2.TAIR10 annot-version=TAIR10	transcription factor jumonji, putative, expressed
t-ath-isomiR-885	AT5G19840.2	3	12.053	1	20	542	561	AGUUGACAGAAGAGAGUGAG	GUCACUUUCUUCUAUCAACU	Cleavage	pacid=19669423 locus=AT5G19840 ID=AT5G19840.2.TAIR10 annot-version=TAIR10	transcription factor jumonji, putative, expressed
t-ath-isomiR-886	AT5G19840.2	3	12.053	1	20	542	561	AGUUGACAGAAGAGAGUGAG	GUCACUUUCUUCUAUCAACU	Cleavage	pacid=19669423 locus=AT5G19840 ID=AT5G19840.2.TAIR10 annot-version=TAIR10	transcription factor jumonji, putative, expressed
t-ath-isomiR-887	AT5G19840.2	3	12.053	1	20	542	561	AGUUGACAGAAGAGAGUGAG	GUCACUUUCUUCUAUCAACU	Cleavage	pacid=19669423 locus=AT5G19840 ID=AT5G19840.2.TAIR10 annot-version=TAIR10	transcription factor jumonji, putative, expressed
t-ath-isomiR-1810	AT5G19840.2	2	12.685	1	21	543	563	GAAGUUGACAGAAGAGAGUGA	UCACUUUCUUCUAUCAACUUU	Translation	pacid=19669423 locus=AT5G19840 ID=AT5G19840.2.TAIR10 annot-version=TAIR10	transcription factor jumonji, putative, expressed
t-ath-isomiR-2780	AT5G22510.1	2.5	13.613	1	20	456	475	UCACUGCUCUAUCUGUCAGA	UCUGACGGUUUGAGCAGUGA	Translation	pacid=19667886 locus=AT5G22510 ID=AT5G22510.1.TAIR10 annot-version=TAIR10	neutral/alkaline invertase, putative, expressed
t-ath-isomiR-2545	AT5G23490.1	2	18.399	1	20	2608	2627	GUUGACAGAAGAAAGAGAGC	GCUCUCUUACUUUUGUCAGC	Cleavage	pacid=19673043 locus=AT5G23490 ID=AT5G23490.1.TAIR10 annot-version=TAIR10	expressed protein
t-ath-isomiR-3385	AT5G23490.1	3	18.276	1	21	2608	2628	UGUUGACAGAAGAAAGAGAGC	GCUCUCUUACUUUUGUCAGCU	Cleavage	pacid=19673043 locus=AT5G23490 ID=AT5G23490.1.TAIR10 annot-version=TAIR10	expressed protein
t-ath-isomiR-3603	AT5G23490.1	3	18.307	1	20	2607	2626	UUGACAGAAGAAAGAGAGCA	GGCUCUCUUACUUUUGUCAG	Translation	pacid=19673043 locus=AT5G23490 ID=AT5G23490.1.TAIR10 annot-version=TAIR10	expressed protein
t-ath-isomiR-3604	AT5G23490.1	3	18.307	1	20	2607	2626	UUGACAGAAGAAAGAGAGCA	GGCUCUCUUACUUUUGUCAG	Translation	pacid=19673043 locus=AT5G23490 ID=AT5G23490.1.TAIR10 annot-version=TAIR10	expressed protein
t-ath-isomiR-3605	AT5G23490.1	3	18.307	1	20	2607	2626	UUGACAGAAGAAAGAGAGCA	GGCUCUCUUACUUUUGUCAG	Translation	pacid=19673043 locus=AT5G23490 ID=AT5G23490.1.TAIR10 annot-version=TAIR10	expressed protein
t-ath-isomiR-3606	AT5G23490.1	3	18.307	1	23	2604	2626	UUGACAGAAGAAAGAGAGCACAA	UUUGGCUCUCUUACUUUUGUCAG	Translation	pacid=19673043 locus=AT5G23490 ID=AT5G23490.1.TAIR10 annot-version=TAIR10	expressed protein
t-ath-isomiR-3603	AT5G25170.1	3	12.56	1	20	94	113	UUGACAGAAGAAAGAGAGCA	UCCUCUCUUUCUUCUCUUAA	Cleavage	pacid=19668769 locus=AT5G25170 ID=AT5G25170.1.TAIR10 annot-version=TAIR10	ethylene-responsive element-binding protein, putative, expressed
t-ath-isomiR-3604	AT5G25170.1	3	12.56	1	20	94	113	UUGACAGAAGAAAGAGAGCA	UCCUCUCUUUCUUCUCUUAA	Cleavage	pacid=19668769 locus=AT5G25170 ID=AT5G25170.1.TAIR10 annot-version=TAIR10	ethylene-responsive element-binding protein, putative, expressed
t-ath-isomiR-3605	AT5G25170.1	3	12.56	1	20	94	113	UUGACAGAAGAAAGAGAGCA	UCCUCUCUUUCUUCUCUUAA	Cleavage	pacid=19668769 locus=AT5G25170 ID=AT5G25170.1.TAIR10 annot-version=TAIR10	ethylene-responsive element-binding protein, putative, expressed
t-ath-isomiR-3606	AT5G25170.1	3	12.56	1	20	94	113	UUGACAGAAGAAAGAGAGCA	UCCUCUCUUUCUUCUCUUAA	Cleavage	pacid=19668769 locus=AT5G25170 ID=AT5G25170.1.TAIR10 annot-version=TAIR10	ethylene-responsive element-binding protein, putative, expressed
t-ath-isomiR-2114	AT5G25220.1	3	23.17	1	20	574	593	GCUCACUGCUCUAUCUGUCA	CGGCGGAUGGAGUAGUGAGC	Cleavage	pacid=19669882 locus=AT5G25220 ID=AT5G25220.1.TAIR10 annot-version=TAIR10	homeobox protein knotted-1, putative, expressed
t-ath-isomiR-2115	AT5G25220.1	3	23.17	1	20	574	593	GCUCACUGCUCUAUCUGUCA	CGGCGGAUGGAGUAGUGAGC	Cleavage	pacid=19669882 locus=AT5G25220 ID=AT5G25220.1.TAIR10 annot-version=TAIR10	homeobox protein knotted-1, putative, expressed
t-ath-isomiR-2116	AT5G25220.1	3	23.17	1	20	574	593	GCUCACUGCUCUAUCUGUCA	CGGCGGAUGGAGUAGUGAGC	Cleavage	pacid=19669882 locus=AT5G25220 ID=AT5G25220.1.TAIR10 annot-version=TAIR10	homeobox protein knotted-1, putative, expressed
t-ath-isomiR-2117	AT5G25220.1	3	23.17	1	20	574	593	GCUCACUGCUCUAUCUGUCA	CGGCGGAUGGAGUAGUGAGC	Cleavage	pacid=19669882 locus=AT5G25220 ID=AT5G25220.1.TAIR10 annot-version=TAIR10	homeobox protein knotted-1, putative, expressed
t-ath-isomiR-3210	AT5G25220.1	3	23.135	1	20	575	594	UGCUCACUGCUCUAUCUGUC	GGCGGAUGGAGUAGUGAGCU	Cleavage	pacid=19669882 locus=AT5G25220 ID=AT5G25220.1.TAIR10 annot-version=TAIR10	homeobox protein knotted-1, putative, expressed
t-ath-isomiR-3211	AT5G25220.1	3	23.135	1	20	575	594	UGCUCACUGCUCUAUCUGUC	GGCGGAUGGAGUAGUGAGCU	Cleavage	pacid=19669882 locus=AT5G25220 ID=AT5G25220.1.TAIR10 annot-version=TAIR10	homeobox protein knotted-1, putative, expressed
t-ath-isomiR-3212	AT5G25220.1	3	23.135	1	20	575	594	UGCUCACUGCUCUAUCUGUC	GGCGGAUGGAGUAGUGAGCU	Cleavage	pacid=19669882 locus=AT5G25220 ID=AT5G25220.1.TAIR10 annot-version=TAIR10	homeobox protein knotted-1, putative, expressed
t-ath-isomiR-3207	AT5G28320.1	3	15.801	1	22	1159	1180	UGCUCACUCUCUUUUUGUCAUA	UCUGACAAAAAAAAGGUGAGUA	Translation	pacid=19667617 locus=AT5G28320 ID=AT5G28320.1.TAIR10 annot-version=TAIR10	Unkown Protein
t-ath-isomiR-3208	AT5G28320.1	3	15.801	1	22	1159	1180	UGCUCACUCUCUUUUUGUCAUA	UCUGACAAAAAAAAGGUGAGUA	Translation	pacid=19667617 locus=AT5G28320 ID=AT5G28320.1.TAIR10 annot-version=TAIR10	Unkown Protein
t-ath-isomiR-3209	AT5G28320.1	3	15.801	1	22	1159	1180	UGCUCACUCUCUUUUUGUCAUA	UCUGACAAAAAAAAGGUGAGUA	Translation	pacid=19667617 locus=AT5G28320 ID=AT5G28320.1.TAIR10 annot-version=TAIR10	Unkown Protein
t-ath-isomiR-3207	AT5G28400.1	3	14.872	1	22	1219	1240	UGCUCACUCUCUUUUUGUCAUA	UCUGACAAAAAAAAGGUGAGUA	Translation	pacid=19672488 locus=AT5G28400 ID=AT5G28400.1.TAIR10 annot-version=TAIR10	Unkown Protein
t-ath-isomiR-3208	AT5G28400.1	3	14.872	1	22	1219	1240	UGCUCACUCUCUUUUUGUCAUA	UCUGACAAAAAAAAGGUGAGUA	Translation	pacid=19672488 locus=AT5G28400 ID=AT5G28400.1.TAIR10 annot-version=TAIR10	Unkown Protein
t-ath-isomiR-3209	AT5G28400.1	3	14.872	1	22	1219	1240	UGCUCACUCUCUUUUUGUCAUA	UCUGACAAAAAAAAGGUGAGUA	Translation	pacid=19672488 locus=AT5G28400 ID=AT5G28400.1.TAIR10 annot-version=TAIR10	Unkown Protein
t-ath-isomiR-2106	AT5G35670.1	3	13.825	1	20	866	885	GCUCACUCUCUUUUUGUCAU	AUGACAAAACGGGAGAGAGC	Translation	pacid=19671918 locus=AT5G35670 ID=AT5G35670.1.TAIR10 annot-version=TAIR10	IQ calmodulin-binding motif family protein, putative, expressed
t-ath-isomiR-2107	AT5G35670.1	3	13.825	1	20	866	885	GCUCACUCUCUUUUUGUCAU	AUGACAAAACGGGAGAGAGC	Translation	pacid=19671918 locus=AT5G35670 ID=AT5G35670.1.TAIR10 annot-version=TAIR10	IQ calmodulin-binding motif family protein, putative, expressed
t-ath-isomiR-2108	AT5G35670.1	3	13.825	1	20	866	885	GCUCACUCUCUUUUUGUCAU	AUGACAAAACGGGAGAGAGC	Translation	pacid=19671918 locus=AT5G35670 ID=AT5G35670.1.TAIR10 annot-version=TAIR10	IQ calmodulin-binding motif family protein, putative, expressed
t-ath-isomiR-2110	AT5G35670.1	3	13.825	1	24	862	885	GCUCACUCUCUUUUUGUCAUAACU	AGCAAUGACAAAACGGGAGAGAGC	Translation	pacid=19671918 locus=AT5G35670 ID=AT5G35670.1.TAIR10 annot-version=TAIR10	IQ calmodulin-binding motif family protein, putative, expressed
t-ath-isomiR-2111	AT5G35670.1	3	13.825	1	25	861	885	GCUCACUCUCUUUUUGUCAUAACUU	AAGCAAUGACAAAACGGGAGAGAGC	Translation	pacid=19671918 locus=AT5G35670 ID=AT5G35670.1.TAIR10 annot-version=TAIR10	IQ calmodulin-binding motif family protein, putative, expressed
t-ath-isomiR-3207	AT5G35670.1	3	15.041	1	21	866	886	UGCUCACUCUCUUUUUGUCAU	AUGACAAAACGGGAGAGAGCA	Cleavage	pacid=19671918 locus=AT5G35670 ID=AT5G35670.1.TAIR10 annot-version=TAIR10	IQ calmodulin-binding motif family protein, putative, expressed
t-ath-isomiR-3208	AT5G35670.1	3	15.041	1	21	866	886	UGCUCACUCUCUUUUUGUCAU	AUGACAAAACGGGAGAGAGCA	Cleavage	pacid=19671918 locus=AT5G35670 ID=AT5G35670.1.TAIR10 annot-version=TAIR10	IQ calmodulin-binding motif family protein, putative, expressed
t-ath-isomiR-3209	AT5G35670.1	3	15.041	1	25	862	886	UGCUCACUCUCUUUUUGUCAUAACU	AGCAAUGACAAAACGGGAGAGAGCA	Cleavage	pacid=19671918 locus=AT5G35670 ID=AT5G35670.1.TAIR10 annot-version=TAIR10	IQ calmodulin-binding motif family protein, putative, expressed
t-ath-isomiR-2781	AT5G37478.1	3	19.258	1	20	220	238	UCACUGCUCUUUCUGUCAGA	UCUGGC-GAGAGAGCAGUGA	Cleavage	pacid=19666011 locus=AT5G37478 ID=AT5G37478.1.TAIR10 annot-version=TAIR10	microtubule-associated protein, putative, expressed
t-ath-isomiR-2447	AT5G38610.1	3	21.621	1	20	581	599	GUGACAGAAGAGAGUGAGCA	UGCUCUCU-UCUUCUGUCAC	Cleavage	pacid=19666856 locus=AT5G38610 ID=AT5G38610.1.TAIR10 annot-version=TAIR10	invertase/pectin methylesterase inhibitor family protein, putative, expressed
t-ath-isomiR-2448	AT5G38610.1	3	21.621	1	20	581	599	GUGACAGAAGAGAGUGAGCA	UGCUCUCU-UCUUCUGUCAC	Cleavage	pacid=19666856 locus=AT5G38610 ID=AT5G38610.1.TAIR10 annot-version=TAIR10	invertase/pectin methylesterase inhibitor family protein, putative, expressed
t-ath-isomiR-3079	AT5G38610.1	3	20.672	1	21	579	598	UGACAGAAGAAAGAGAGCACA	UAUGCUCUCUU-CUUCUGUCA	Translation	pacid=19666856 locus=AT5G38610 ID=AT5G38610.1.TAIR10 annot-version=TAIR10	invertase/pectin methylesterase inhibitor family protein, putative, expressed
t-ath-isomiR-3080	AT5G38610.1	3	20.672	1	21	579	598	UGACAGAAGAGAGAGAGCACA	UAUGCUCUCU-UCUUCUGUCA	Translation	pacid=19666856 locus=AT5G38610 ID=AT5G38610.1.TAIR10 annot-version=TAIR10	invertase/pectin methylesterase inhibitor family protein, putative, expressed
t-ath-isomiR-3603	AT5G38610.1	3	21.621	1	20	581	599	UUGACAGAAGAAAGAGAGCA	UGCUCUCUU-CUUCUGUCAC	Translation	pacid=19666856 locus=AT5G38610 ID=AT5G38610.1.TAIR10 annot-version=TAIR10	invertase/pectin methylesterase inhibitor family protein, putative, expressed
t-ath-isomiR-3604	AT5G38610.1	3	21.621	1	20	581	599	UUGACAGAAGAAAGAGAGCA	UGCUCUCUU-CUUCUGUCAC	Translation	pacid=19666856 locus=AT5G38610 ID=AT5G38610.1.TAIR10 annot-version=TAIR10	invertase/pectin methylesterase inhibitor family protein, putative, expressed
t-ath-isomiR-3605	AT5G38610.1	3	21.621	1	22	579	599	UUGACAGAAGAAAGAGAGCACA	UAUGCUCUCUU-CUUCUGUCAC	Translation	pacid=19666856 locus=AT5G38610 ID=AT5G38610.1.TAIR10 annot-version=TAIR10	invertase/pectin methylesterase inhibitor family protein, putative, expressed
t-ath-isomiR-3607	AT5G38610.1	3	21.621	1	20	581	599	UUGACAGAAGAGAGAGAGCA	UGCUCUCU-UCUUCUGUCAC	Cleavage	pacid=19666856 locus=AT5G38610 ID=AT5G38610.1.TAIR10 annot-version=TAIR10	invertase/pectin methylesterase inhibitor family protein, putative, expressed
t-ath-isomiR-3608	AT5G38610.1	3	21.621	1	22	579	599	UUGACAGAAGAGAGAGAGCACA	UAUGCUCUCU-UCUUCUGUCAC	Cleavage	pacid=19666856 locus=AT5G38610 ID=AT5G38610.1.TAIR10 annot-version=TAIR10	invertase/pectin methylesterase inhibitor family protein, putative, expressed
t-ath-isomiR-260	AT5G40400.1	3	15.921	1	20	1180	1199	AAGUUGACAGAAGAGAGUGA	UUACUUUCUGCUGUUAAUUU	Translation	pacid=19668503 locus=AT5G40400 ID=AT5G40400.1.TAIR10 annot-version=TAIR10	expressed protein
t-ath-isomiR-261	AT5G40400.1	3	15.921	1	22	1178	1199	AAGUUGACAGAAGAGAGUGAGC	GGUUACUUUCUGCUGUUAAUUU	Translation	pacid=19668503 locus=AT5G40400 ID=AT5G40400.1.TAIR10 annot-version=TAIR10	expressed protein
t-ath-isomiR-2106	AT5G44020.1	3	20.457	1	20	677	696	GCUCACUCUCUUUUUGUCAU	AUGAAAAGAAGAGUGUGAGC	Cleavage	pacid=19665924 locus=AT5G44020 ID=AT5G44020.1.TAIR10 annot-version=TAIR10	HAD superfamily phosphatase, putative, expressed
t-ath-isomiR-2107	AT5G44020.1	3	20.457	1	20	677	696	GCUCACUCUCUUUUUGUCAU	AUGAAAAGAAGAGUGUGAGC	Cleavage	pacid=19665924 locus=AT5G44020 ID=AT5G44020.1.TAIR10 annot-version=TAIR10	HAD superfamily phosphatase, putative, expressed
t-ath-isomiR-2108	AT5G44020.1	3	20.457	1	22	675	696	GCUCACUCUCUUUUUGUCAUAA	UGAUGAAAAGAAGAGUGUGAGC	Cleavage	pacid=19665924 locus=AT5G44020 ID=AT5G44020.1.TAIR10 annot-version=TAIR10	HAD superfamily phosphatase, putative, expressed
t-ath-isomiR-2110	AT5G44020.1	3	20.457	1	22	675	696	GCUCACUCUCUUUUUGUCAUAA	UGAUGAAAAGAAGAGUGUGAGC	Cleavage	pacid=19665924 locus=AT5G44020 ID=AT5G44020.1.TAIR10 annot-version=TAIR10	HAD superfamily phosphatase, putative, expressed
t-ath-isomiR-2111	AT5G44020.1	3	20.457	1	25	672	696	GCUCACUCUCUUUUUGUCAUAACUU	AGAUGAUGAAAAGAAGAGUGUGAGC	Cleavage	pacid=19665924 locus=AT5G44020 ID=AT5G44020.1.TAIR10 annot-version=TAIR10	HAD superfamily phosphatase, putative, expressed
t-ath-isomiR-1	AT5G44790.1	3	21.799	1	20	3083	3102	AAAACUGACAGAAGAGAGUG	CACUCUCUUCGGUUAGUGUU	Translation	pacid=19665355 locus=AT5G44790 ID=AT5G44790.1.TAIR10 annot-version=TAIR10	copper-transporting ATPase, putative, expressed
t-ath-isomiR-2120	AT5G45330.1	3	24.84	1	20	685	704	GCUCACUGCUCUUUCUGUCA	UGACAGAAUCACCAGUGAGC	Translation	pacid=19671694 locus=AT5G45330 ID=AT5G45330.1.TAIR10 annot-version=TAIR10	expressed protein
t-ath-isomiR-2121	AT5G45330.1	3	24.84	1	21	684	704	GCUCACUGCUCUUUCUGUCAG	UUGACAGAAUCACCAGUGAGC	Translation	pacid=19671694 locus=AT5G45330 ID=AT5G45330.1.TAIR10 annot-version=TAIR10	expressed protein
t-ath-isomiR-2122	AT5G45330.1	3	24.84	1	23	682	704	GCUCACUGCUCUUUCUGUCAGAU	GUUUGACAGAAUCACCAGUGAGC	Translation	pacid=19671694 locus=AT5G45330 ID=AT5G45330.1.TAIR10 annot-version=TAIR10	expressed protein
t-ath-isomiR-2123	AT5G45330.1	3	24.84	1	24	681	704	GCUCACUGCUCUUUCUGUCAGAUU	AGUUUGACAGAAUCACCAGUGAGC	Translation	pacid=19671694 locus=AT5G45330 ID=AT5G45330.1.TAIR10 annot-version=TAIR10	expressed protein
t-ath-isomiR-2124	AT5G45330.1	3	24.84	1	24	681	704	GCUCACUGCUCUUUCUGUCAGAUU	AGUUUGACAGAAUCACCAGUGAGC	Translation	pacid=19671694 locus=AT5G45330 ID=AT5G45330.1.TAIR10 annot-version=TAIR10	expressed protein
t-ath-isomiR-2106	AT5G47840.1	3	19.834	1	20	21	40	GCUCACUCUCUUUUUGUCAU	UUGACAGAAAGAGAGUGGGA	Cleavage	pacid=19665938 locus=AT5G47840 ID=AT5G47840.1.TAIR10 annot-version=TAIR10	adenylate kinase, putative, expressed
t-ath-isomiR-2107	AT5G47840.1	3	19.834	1	20	21	40	GCUCACUCUCUUUUUGUCAU	UUGACAGAAAGAGAGUGGGA	Cleavage	pacid=19665938 locus=AT5G47840 ID=AT5G47840.1.TAIR10 annot-version=TAIR10	adenylate kinase, putative, expressed
t-ath-isomiR-2108	AT5G47840.1	3	19.834	1	20	21	40	GCUCACUCUCUUUUUGUCAU	UUGACAGAAAGAGAGUGGGA	Cleavage	pacid=19665938 locus=AT5G47840 ID=AT5G47840.1.TAIR10 annot-version=TAIR10	adenylate kinase, putative, expressed
t-ath-isomiR-2110	AT5G47840.1	3	19.834	1	20	21	40	GCUCACUCUCUUUUUGUCAU	UUGACAGAAAGAGAGUGGGA	Cleavage	pacid=19665938 locus=AT5G47840 ID=AT5G47840.1.TAIR10 annot-version=TAIR10	adenylate kinase, putative, expressed
t-ath-isomiR-2111	AT5G47840.1	3	19.834	1	20	21	40	GCUCACUCUCUUUUUGUCAU	UUGACAGAAAGAGAGUGGGA	Cleavage	pacid=19665938 locus=AT5G47840 ID=AT5G47840.1.TAIR10 annot-version=TAIR10	adenylate kinase, putative, expressed
t-ath-isomiR-1617	AT5G52110.1	3	13.12	1	26	32	57	CUCACCUCUCUUUCUGUCAGUUGCCU	AGACAUCUGAAAGAGAGAGAGAUGAG	Cleavage	pacid=19667199 locus=AT5G52110 ID=AT5G52110.1.TAIR10 annot-version=TAIR10	CCB2, putative, expressed
t-ath-isomiR-2106	AT5G54790.1	3	19.523	1	20	560	579	GCUCACUCUCUUUUUGUCAU	AUGAUGAGAAAAGAGUGAGU	Translation	pacid=19671581 locus=AT5G54790 ID=AT5G54790.1.TAIR10 annot-version=TAIR10	Unkown Protein
t-ath-isomiR-2107	AT5G54790.1	3	19.523	1	20	560	579	GCUCACUCUCUUUUUGUCAU	AUGAUGAGAAAAGAGUGAGU	Translation	pacid=19671581 locus=AT5G54790 ID=AT5G54790.1.TAIR10 annot-version=TAIR10	Unkown Protein
t-ath-isomiR-2108	AT5G54790.1	3	19.523	1	22	558	579	GCUCACUCUCUUUUUGUCAUAA	UGAUGAUGAGAAAAGAGUGAGU	Translation	pacid=19671581 locus=AT5G54790 ID=AT5G54790.1.TAIR10 annot-version=TAIR10	Unkown Protein
t-ath-isomiR-2110	AT5G54790.1	3	19.523	1	24	556	579	GCUCACUCUCUUUUUGUCAUAACU	GGUGAUGAUGAGAAAAGAGUGAGU	Translation	pacid=19671581 locus=AT5G54790 ID=AT5G54790.1.TAIR10 annot-version=TAIR10	Unkown Protein
t-ath-isomiR-2111	AT5G54790.1	3	19.523	1	25	555	579	GCUCACUCUCUUUUUGUCAUAACUU	GGGUGAUGAUGAGAAAAGAGUGAGU	Translation	pacid=19671581 locus=AT5G54790 ID=AT5G54790.1.TAIR10 annot-version=TAIR10	Unkown Protein
t-ath-isomiR-2106	AT5G57760.1	3	17.01	1	20	424	443	GCUCACUCUCUUUUUGUCAU	AGGAAGAAGAGAGAGUGAGC	Cleavage	pacid=19672004 locus=AT5G57760 ID=AT5G57760.1.TAIR10 annot-version=TAIR10	Unkown Protein
t-ath-isomiR-2107	AT5G57760.1	3	17.01	1	20	424	443	GCUCACUCUCUUUUUGUCAU	AGGAAGAAGAGAGAGUGAGC	Cleavage	pacid=19672004 locus=AT5G57760 ID=AT5G57760.1.TAIR10 annot-version=TAIR10	Unkown Protein
t-ath-isomiR-2108	AT5G57760.1	3	17.01	1	20	424	443	GCUCACUCUCUUUUUGUCAU	AGGAAGAAGAGAGAGUGAGC	Cleavage	pacid=19672004 locus=AT5G57760 ID=AT5G57760.1.TAIR10 annot-version=TAIR10	Unkown Protein
t-ath-isomiR-2110	AT5G57760.1	3	17.01	1	20	424	443	GCUCACUCUCUUUUUGUCAU	AGGAAGAAGAGAGAGUGAGC	Cleavage	pacid=19672004 locus=AT5G57760 ID=AT5G57760.1.TAIR10 annot-version=TAIR10	Unkown Protein
t-ath-isomiR-3207	AT5G57760.1	3	17.523	1	21	424	444	UGCUCACUCUCUUUUUGUCAU	AGGAAGAAGAGAGAGUGAGCA	Cleavage	pacid=19672004 locus=AT5G57760 ID=AT5G57760.1.TAIR10 annot-version=TAIR10	Unkown Protein
t-ath-isomiR-3208	AT5G57760.1	3	17.523	1	21	424	444	UGCUCACUCUCUUUUUGUCAU	AGGAAGAAGAGAGAGUGAGCA	Cleavage	pacid=19672004 locus=AT5G57760 ID=AT5G57760.1.TAIR10 annot-version=TAIR10	Unkown Protein
t-ath-isomiR-3209	AT5G57760.1	3	17.523	1	21	424	444	UGCUCACUCUCUUUUUGUCAU	AGGAAGAAGAGAGAGUGAGCA	Cleavage	pacid=19672004 locus=AT5G57760 ID=AT5G57760.1.TAIR10 annot-version=TAIR10	Unkown Protein
t-ath-isomiR-2042	AT5G58050.1	3	15.952	1	20	119	138	GCGACAGAAGAGAGUGAGCA	UUCUUACACUCUUCUGUUGC	Cleavage	pacid=19669234 locus=AT5G58050 ID=AT5G58050.1.TAIR10 annot-version=TAIR10	glycerophosphoryl diester phosphodiesterase family protein, putative, expressed
t-ath-isomiR-2106	AT5G58110.1	3	8.08	1	20	63	82	GCUCACUCUCUUUUUGUCAU	AUGAGAAGAGGAGAGUGAGA	Cleavage	pacid=19668689 locus=AT5G58110 ID=AT5G58110.1.TAIR10 annot-version=TAIR10	activator of 90 kDa heat shock protein ATPase homolog, putative, expressed
t-ath-isomiR-2107	AT5G58110.1	3	8.08	1	20	63	82	GCUCACUCUCUUUUUGUCAU	AUGAGAAGAGGAGAGUGAGA	Cleavage	pacid=19668689 locus=AT5G58110 ID=AT5G58110.1.TAIR10 annot-version=TAIR10	activator of 90 kDa heat shock protein ATPase homolog, putative, expressed
t-ath-isomiR-2108	AT5G58110.1	3	8.08	1	20	63	82	GCUCACUCUCUUUUUGUCAU	AUGAGAAGAGGAGAGUGAGA	Cleavage	pacid=19668689 locus=AT5G58110 ID=AT5G58110.1.TAIR10 annot-version=TAIR10	activator of 90 kDa heat shock protein ATPase homolog, putative, expressed
t-ath-isomiR-2110	AT5G58110.1	3	8.08	1	20	63	82	GCUCACUCUCUUUUUGUCAU	AUGAGAAGAGGAGAGUGAGA	Cleavage	pacid=19668689 locus=AT5G58110 ID=AT5G58110.1.TAIR10 annot-version=TAIR10	activator of 90 kDa heat shock protein ATPase homolog, putative, expressed
t-ath-isomiR-2111	AT5G58110.1	3	8.08	1	20	63	82	GCUCACUCUCUUUUUGUCAU	AUGAGAAGAGGAGAGUGAGA	Cleavage	pacid=19668689 locus=AT5G58110 ID=AT5G58110.1.TAIR10 annot-version=TAIR10	activator of 90 kDa heat shock protein ATPase homolog, putative, expressed
t-ath-isomiR-3603	AT5G58410.1	3	19.42	1	20	1586	1605	UUGACAGAAGAAAGAGAGCA	UGCUGUCUUUUUUCUGUAAA	Cleavage	pacid=19672255 locus=AT5G58410 ID=AT5G58410.1.TAIR10 annot-version=TAIR10	zinc finger, C3HC4 type domain containing protein, expressed
t-ath-isomiR-3604	AT5G58410.1	3	19.42	1	20	1586	1605	UUGACAGAAGAAAGAGAGCA	UGCUGUCUUUUUUCUGUAAA	Cleavage	pacid=19672255 locus=AT5G58410 ID=AT5G58410.1.TAIR10 annot-version=TAIR10	zinc finger, C3HC4 type domain containing protein, expressed
t-ath-isomiR-3605	AT5G58410.1	3	19.42	1	20	1586	1605	UUGACAGAAGAAAGAGAGCA	UGCUGUCUUUUUUCUGUAAA	Cleavage	pacid=19672255 locus=AT5G58410 ID=AT5G58410.1.TAIR10 annot-version=TAIR10	zinc finger, C3HC4 type domain containing protein, expressed
t-ath-isomiR-3606	AT5G58410.1	3	19.42	1	20	1586	1605	UUGACAGAAGAAAGAGAGCA	UGCUGUCUUUUUUCUGUAAA	Cleavage	pacid=19672255 locus=AT5G58410 ID=AT5G58410.1.TAIR10 annot-version=TAIR10	zinc finger, C3HC4 type domain containing protein, expressed
t-ath-isomiR-3079	AT5G58760.1	3	19.001	1	20	51	70	UGACAGAAGAAAGAGAGCAC	GUACUCUCUUCCUUUUGUCG	Translation	pacid=19672782 locus=AT5G58760 ID=AT5G58760.1.TAIR10 annot-version=TAIR10	WD domain, G-beta repeat domain containing protein, expressed
t-ath-isomiR-2447	AT5G60690.1	3	11.409	1	20	3349	3368	GUGACAGAAGAGAGUGAGCA	UACUCACUUUCUUCUUUCAC	Cleavage	pacid=19667720 locus=AT5G60690 ID=AT5G60690.1.TAIR10 annot-version=TAIR10	START domain containing protein, expressed
t-ath-isomiR-2448	AT5G60690.1	3	11.409	1	20	3349	3368	GUGACAGAAGAGAGUGAGCA	UACUCACUUUCUUCUUUCAC	Cleavage	pacid=19667720 locus=AT5G60690 ID=AT5G60690.1.TAIR10 annot-version=TAIR10	START domain containing protein, expressed
t-ath-isomiR-2547	AT5G60720.1	3	2.909	1	19	62	81	GUUGACAGAAG-AGAGUGAG	CUCAUUCUUCUUCUGUUAAC	Cleavage	pacid=19665625 locus=AT5G60720 ID=AT5G60720.1.TAIR10 annot-version=TAIR10	expressed protein
t-ath-isomiR-2548	AT5G60720.1	3	2.909	1	19	62	81	GUUGACAGAAG-AGAGUGAG	CUCAUUCUUCUUCUGUUAAC	Cleavage	pacid=19665625 locus=AT5G60720 ID=AT5G60720.1.TAIR10 annot-version=TAIR10	expressed protein
t-ath-isomiR-2549	AT5G60720.1	3	2.909	1	19	62	81	GUUGACAGAAG-AGAGUGAG	CUCAUUCUUCUUCUGUUAAC	Cleavage	pacid=19665625 locus=AT5G60720 ID=AT5G60720.1.TAIR10 annot-version=TAIR10	expressed protein
t-ath-isomiR-1206	AT5G61540.1	3	11.562	1	23	1314	1336	AUGUUGACAGAAGAAAGAGAGCA	UUUUUUUUUUUUUCUGUAAACAU	Cleavage	pacid=19670415 locus=AT5G61540 ID=AT5G61540.1.TAIR10 annot-version=TAIR10	L-asparaginase precursor protein, putative, expressed
t-ath-isomiR-119	AT5G64640.1	3	13.001	1	20	1364	1382	AACUGACAGAAGAGAGUGAG	CUCACUCUCUCC-GUCAGUU	Translation	pacid=19668008 locus=AT5G64640 ID=AT5G64640.1.TAIR10 annot-version=TAIR10	pectinesterase, putative, expressed
t-ath-isomiR-120	AT5G64640.1	3	13.001	1	21	1363	1382	AACUGACAGAAGAGAGUGAGC	GCUCACUCUCU-CCGUCAGUU	Translation	pacid=19668008 locus=AT5G64640 ID=AT5G64640.1.TAIR10 annot-version=TAIR10	pectinesterase, putative, expressed
t-ath-isomiR-121	AT5G64640.1	3	13.001	1	22	1362	1382	AACUGACAGAAGAGAGUGAGCA	UGCUCACUCUCU-CCGUCAGUU	Translation	pacid=19668008 locus=AT5G64640 ID=AT5G64640.1.TAIR10 annot-version=TAIR10	pectinesterase, putative, expressed
t-ath-isomiR-122	AT5G64640.1	3	13.001	1	22	1362	1382	AACUGACAGAAGAGAGUGAGCA	UGCUCACUCUCU-CCGUCAGUU	Translation	pacid=19668008 locus=AT5G64640 ID=AT5G64640.1.TAIR10 annot-version=TAIR10	pectinesterase, putative, expressed
t-ath-isomiR-123	AT5G64640.1	3	13.001	1	24	1360	1382	AACUGACAGAAGAGAGUGAGCACA	UAUGCUCACUCUCU-CCGUCAGUU	Translation	pacid=19668008 locus=AT5G64640 ID=AT5G64640.1.TAIR10 annot-version=TAIR10	pectinesterase, putative, expressed
